# Supplementary material for: Dimethyl­ammonium diaqua­(pyridine-2,4-dicarboxyl­ato-κ2 N,O 2)cuprate(II)
Source: Acta Crystallogr Sect E Struct Rep Online. 2010 Jan 27;66(Pt 2):m206–7. doi: 10.1107/S1600536810002497 (PMC2979830; doi:10.1107/S1600536810002497)
Supplement: Supplementary file 1 [file e-66-0m206-sup1.cif]

##############################################################################
###                                                                        ###
###        Electronic paper (Acta Crystallographica Section E)             ###
###                                                                        ###
##############################################################################
#                                                                            #
# This CIF contains the data in a paper accepted for publication in Acta     #
# Crystallographica Section E. It conforms to the requirements of Notes      #
# for Authors for Section E, and has been peer reviewed under the auspices   #
# of the IUCr Commission on Journals.                                        #
#                                                                            #
# Full details of the Crystallographic Information File format               #
# are given in the paper "The Crystallographic Information File (CIF):       #
# a New Standard Archive File for Crystallography" by S. R. Hall, F. H.      #
# Allen and I. D. Brown [Acta Cryst. (1991), A47, 655-685].                  #
#                                                                            #
# The current version of the core CIF dictionary is obtainable from          #
# ftp://ftp.iucr.org/pub/cif_core.dic. The current version number is 2.4.    #
#                                                                            #
# Software is freely available for graphical display of the structure(s) in  #
# this CIF.  For information consult the CIF home page http://www.iucr.org/  #
# cif/home.html                                                              #
#                                                                            #
# This file may be used for bona fide research purposes within the           #
# scientific community so long as proper attribution is given to the journal # 
# article from which it was obtained.                                        #
#                                                                            #
##############################################################################
                                             
data_global
_audit_creation_method     'from SHELXL-97 '
_journal_date_recd_electronic     2009-12-10
_journal_date_accepted     2010-01-20
_journal_name_full     'Acta Crystallographica, Section E'
_journal_year     2010
_journal_volume     66
_journal_issue      2
_journal_page_first     m206
_journal_page_last     m207
_journal_paper_category     QM
_journal_coeditor_code     BX2257
_publ_contact_author_name     'Shu-Min Han'
_publ_contact_author_address
;
College of Environmental and Chemical Engineering
Yanshan University
Qinhuangdao 066004
People's Republic of China
State Key Laboratory of Metastable Materials Science and
Technology
Yanshan University
Qinhuangdao 066004
People's Republic of China
;
_publ_contact_author_email     'JDWangYsu@gmail.com'
_publ_contact_author_fax     '86-335-8074806'
_publ_contact_author_phone     '86-335-8074030'
_publ_section_title
;
Dimethylammonium
diaqua(pyridine-2,4-dicarboxylato-\k^2^<i>N</i>,<i>O</i>^2^)cuprate(II)
;
loop_
    _publ_author_name
    _publ_author_address
    'Wang, Ji-Dong'
;
College of Environmental and Chemical Engineering
Yanshan University
Qinhuangdao 066004
People's Republic of China
and
College of Information Technology and Engineering
Yanshan University
Qinhuangdao 066004
People's Republic of China
;
    'Han, Shu-Min'
;
College of Environmental and Chemical Engineering
Yanshan University
Qinhuangdao 066004
People's Republic of China
and
State Key Laboratory of Metastable Materials Science and
Technology
Yanshan University
Qinhuangdao 066004
People's Republic of China
;
_publ_section_synopsis     .
data_I
_audit_creation_method     SHELXL-97
_chemical_name_systematic
;
Dimethylammonium
diaqua(pyridine-2,4-dicarboxylato-\k^2^<i>N</i>,<i>O</i>^2^)cuprate(II)
;
_chemical_name_common     ?
_chemical_formula_moiety     '2(C2 H8 N +), C14 H10 Cu N2 O10 2-'
_chemical_formula_sum     'C18 H26 Cu N4 O10'
_chemical_formula_iupac     '(C2 H8 N)2 [Cu (C7 H3 N O4)2 (H2 O)2]'
_chemical_formula_weight     521.98
_chemical_melting_point     ?
_symmetry_cell_setting     monoclinic
_symmetry_space_group_name_H-M     'P 21/n'
_symmetry_space_group_name_Hall     '-P 2yn'
loop_
    _symmetry_equiv_pos_as_xyz
    'x, y, z'
    '-x+1/2, y+1/2, -z+1/2'
    '-x, -y, -z'
    'x-1/2, -y-1/2, z-1/2'
_cell_length_a     7.9854(7)
_cell_length_b     9.4648(8)
_cell_length_c     14.9380(12)
_cell_angle_alpha     90.00
_cell_angle_beta     103.5400(10)
_cell_angle_gamma     90.00
_cell_volume     1097.64(16)
_cell_formula_units_Z     2
_cell_measurement_reflns_used     3343
_cell_measurement_theta_min     2.57
_cell_measurement_theta_max     25.97
_cell_measurement_temperature     293(2)
_exptl_crystal_description     block
_exptl_crystal_colour     green
_exptl_crystal_size_max     0.31
_exptl_crystal_size_mid     0.16
_exptl_crystal_size_min     0.16
_exptl_crystal_density_diffrn     1.579
_exptl_crystal_density_meas     ?
_exptl_crystal_density_method     'not measured'
_exptl_crystal_F_000     542
_exptl_absorpt_coefficient_mu     1.058
_exptl_absorpt_correction_type     multi-scan
_exptl_absorpt_process_details     '(SADABS; Sheldrick, 1996)'
_exptl_absorpt_correction_T_min     0.7317
_exptl_absorpt_correction_T_max     0.8490
_exptl_special_details
;
;
_diffrn_ambient_temperature     293(2)
_diffrn_radiation_type     MoK\a
_diffrn_radiation_wavelength     0.71073
_diffrn_radiation_source     'sealed tube'
_diffrn_radiation_monochromator     graphite
_diffrn_measurement_device_type     'Bruker SMART APEX CCD'
_diffrn_measurement_method     '\f and \w scans'
_diffrn_detector_area_resol_mean     ?
_diffrn_reflns_number     5508
_diffrn_reflns_av_R_equivalents     0.0156
_diffrn_reflns_av_sigmaI/netI     0.0171
_diffrn_reflns_theta_min     2.57
_diffrn_reflns_theta_max     26.02
_diffrn_reflns_theta_full     26.02
_diffrn_measured_fraction_theta_max     1.00
_diffrn_measured_fraction_theta_full     1.000
_diffrn_reflns_limit_h_min     -9
_diffrn_reflns_limit_h_max     9
_diffrn_reflns_limit_k_min     -7
_diffrn_reflns_limit_k_max     11
_diffrn_reflns_limit_l_min     -12
_diffrn_reflns_limit_l_max     18
_diffrn_standards_number     ?
_diffrn_standards_interval_count     ?
_diffrn_standards_interval_time     ?
_diffrn_standards_decay_%     ?
_reflns_number_total     2160
_reflns_number_gt     1992
_reflns_threshold_expression     I>2\s(I)
_refine_ls_structure_factor_coef     Fsqd
_refine_ls_matrix_type     full
_refine_ls_R_factor_all     0.0313
_refine_ls_R_factor_gt     0.0286
_refine_ls_wR_factor_gt     0.0771
_refine_ls_wR_factor_ref     0.0792
_refine_ls_goodness_of_fit_ref     1.063
_refine_ls_restrained_S_all     1.063
_refine_ls_number_reflns     2160
_refine_ls_number_parameters     159
_refine_ls_number_restraints     2
_refine_ls_hydrogen_treatment     mixed
_refine_ls_weighting_scheme     calc
_refine_ls_weighting_details
         'calc w=1/[\s^2^(Fo^2^)+(0.0456P)^2^+0.4270P] where P=(Fo^2^+2Fc^2^)/3'
_atom_sites_solution_hydrogens     geom
_atom_sites_solution_primary     direct
_atom_sites_solution_secondary     difmap
_refine_ls_shift/su_max     0.001
_refine_ls_shift/su_mean     0.000
_refine_diff_density_max     0.346
_refine_diff_density_min     -0.264
loop_
    _atom_type_symbol
    _atom_type_description
    _atom_type_scat_dispersion_real
    _atom_type_scat_dispersion_imag
    _atom_type_scat_source
    'C' 'C' 0.0033 0.0016
                         'International Tables Vol C Tables 4.2.6.8 and 6.1.1.4'
    'H' 'H' 0.0000 0.0000
                         'International Tables Vol C Tables 4.2.6.8 and 6.1.1.4'
    'N' 'N' 0.0061 0.0033
                         'International Tables Vol C Tables 4.2.6.8 and 6.1.1.4'
    'O' 'O' 0.0106 0.0060
                         'International Tables Vol C Tables 4.2.6.8 and 6.1.1.4'
    'Cu' 'Cu' 0.3201 1.2651
                         'International Tables Vol C Tables 4.2.6.8 and 6.1.1.4'
_computing_data_collection     'SMART (Bruker, 2007)'
_computing_cell_refinement     'SAINT (Bruker, 2007)'
_computing_data_reduction     'SAINT (Bruker, 2007)'
_computing_structure_solution     'SHELXS97 (Sheldrick, 2008)'
_computing_structure_refinement     'SHELXL97 (Sheldrick, 2008)'
_computing_molecular_graphics     'SHELXTL (Sheldrick, 2008)'
_computing_publication_material     'SHELXTL (Sheldrick, 2008)'
loop_
    _atom_site_type_symbol
    _atom_site_label
    _atom_site_fract_x
    _atom_site_fract_y
    _atom_site_fract_z
    _atom_site_U_iso_or_equiv
    _atom_site_adp_type
    _atom_site_calc_flag
    _atom_site_refinement_flags
    _atom_site_occupancy
    _atom_site_disorder_assembly
    _atom_site_disorder_group
    Cu Cu1 0.0000 0.5000 1.0000 0.02668(12) Uani d S 1 . .
    N N1 0.15726(18) 0.55054(15) 0.92027(9) 0.0235(3) Uani d . 1 . .
    N N2 0.7815(2) 0.47684(16) 0.59707(11) 0.0302(3) Uani d . 1 . .
    H H2A 0.6957 0.4670 0.6264 0.036 Uiso calc R 1 . .
    H H2B 0.8078 0.3904 0.5793 0.036 Uiso calc R 1 . .
    O O1 0.15272(15) 0.33417(12) 1.02961(8) 0.0291(3) Uani d . 1 . .
    O O2 0.38987(16) 0.24074(13) 0.99920(9) 0.0337(3) Uani d . 1 . .
    O O3 0.57116(18) 0.46822(17) 0.72146(10) 0.0393(3) Uani d . 1 . .
    O O4 0.4794(2) 0.68865(19) 0.68723(12) 0.0618(5) Uani d . 1 . .
    O O1W 0.18306(19) 0.62993(16) 1.12457(10) 0.0400(3) Uani d D 1 . .
    H H1WA 0.126(3) 0.687(2) 1.1473(16) 0.048 Uiso d D 1 . .
    H H1WB 0.250(2) 0.594(2) 1.1680(12) 0.048 Uiso d D 1 . .
    C C1 0.2761(2) 0.33162(18) 0.98819(11) 0.0253(3) Uani d . 1 . .
    C C2 0.2792(2) 0.45160(18) 0.92182(11) 0.0223(3) Uani d . 1 . .
    C C3 0.3928(2) 0.45788(18) 0.86496(11) 0.0234(3) Uani d . 1 . .
    H H3 0.4755 0.3880 0.8674 0.028 Uiso calc R 1 . .
    C C4 0.3812(2) 0.57093(18) 0.80377(11) 0.0249(3) Uani d . 1 . .
    C C5 0.2608(2) 0.67552(18) 0.80637(11) 0.0277(4) Uani d . 1 . .
    H H5 0.2545 0.7549 0.7690 0.033 Uiso calc R 1 . .
    C C6 0.1501(2) 0.66179(18) 0.86455(11) 0.0269(4) Uani d . 1 . .
    H H6 0.0686 0.7319 0.8649 0.032 Uiso calc R 1 . .
    C C7 0.4887(2) 0.5772(2) 0.73205(12) 0.0337(4) Uani d . 1 . .
    C C8 0.9339(3) 0.5361(3) 0.66186(15) 0.0414(5) Uani d . 1 . .
    H H8A 1.0242 0.5513 0.6303 0.062 Uiso calc R 1 . .
    H H8B 0.9728 0.4712 0.7118 0.062 Uiso calc R 1 . .
    H H8C 0.9037 0.6244 0.6856 0.062 Uiso calc R 1 . .
    C C9 0.7204(3) 0.5659(2) 0.51421(13) 0.0409(5) Uani d . 1 . .
    H H9A 0.6653 0.6490 0.5306 0.061 Uiso calc R 1 . .
    H H9B 0.6396 0.5134 0.4686 0.061 Uiso calc R 1 . .
    H H9C 0.8166 0.5931 0.4898 0.061 Uiso calc R 1 . .
loop_
    _atom_site_aniso_label
    _atom_site_aniso_U_11
    _atom_site_aniso_U_22
    _atom_site_aniso_U_33
    _atom_site_aniso_U_12
    _atom_site_aniso_U_13
    _atom_site_aniso_U_23
    Cu1 0.03408(19) 0.02407(18) 0.02744(19) 0.00826(11) 0.01843(13) 0.00608(11)
    N1 0.0288(7) 0.0230(7) 0.0207(6) 0.0025(6) 0.0095(5) 0.0003(6)
    N2 0.0352(8) 0.0289(8) 0.0295(8) -0.0024(6) 0.0136(7) -0.0061(6)
    O1 0.0363(7) 0.0269(6) 0.0297(6) 0.0071(5) 0.0190(5) 0.0078(5)
    O2 0.0357(7) 0.0289(7) 0.0411(7) 0.0097(5) 0.0183(6) 0.0119(6)
    O3 0.0368(7) 0.0531(8) 0.0329(7) 0.0035(6) 0.0183(6) 0.0039(6)
    O4 0.0617(10) 0.0642(11) 0.0720(11) 0.0089(8) 0.0411(9) 0.0378(9)
    O1W 0.0444(8) 0.0413(8) 0.0345(7) 0.0109(6) 0.0095(6) -0.0020(6)
    C1 0.0304(8) 0.0230(8) 0.0242(8) 0.0016(7) 0.0097(7) 0.0016(6)
    C2 0.0258(8) 0.0208(8) 0.0209(7) -0.0009(6) 0.0070(6) -0.0010(6)
    C3 0.0236(8) 0.0235(8) 0.0240(8) 0.0001(6) 0.0074(6) -0.0001(7)
    C4 0.0245(8) 0.0276(9) 0.0228(8) -0.0058(6) 0.0062(6) 0.0009(7)
    C5 0.0333(9) 0.0245(9) 0.0250(8) -0.0027(7) 0.0063(7) 0.0059(7)
    C6 0.0320(8) 0.0231(8) 0.0260(8) 0.0043(7) 0.0079(7) 0.0026(7)
    C7 0.0277(9) 0.0459(12) 0.0287(9) -0.0047(8) 0.0090(7) 0.0085(8)
    C8 0.0349(10) 0.0507(12) 0.0376(11) -0.0059(9) 0.0066(8) -0.0036(10)
    C9 0.0472(11) 0.0445(12) 0.0319(10) 0.0041(9) 0.0110(8) 0.0005(9)
loop_
    _geom_bond_atom_site_label_1
    _geom_bond_atom_site_label_2
    _geom_bond_site_symmetry_2
    _geom_bond_distance
    _geom_bond_publ_flag
    Cu1 O1 . 1.9733(11) y
    Cu1 O1 3_567 1.9733(11) ?
    Cu1 N1 3_567 1.9810(14) ?
    Cu1 N1 . 1.9810(14) y
    Cu1 O1W 3_567 2.4162(15) ?
    Cu1 O1W . 2.4162(15) y
    N1 C6 . 1.335(2) ?
    N1 C2 . 1.347(2) ?
    N2 C8 . 1.477(3) ?
    N2 C9 . 1.483(3) ?
    N2 H2A . 0.9000 ?
    N2 H2B . 0.9000 ?
    O1 C1 . 1.281(2) ?
    O2 C1 . 1.234(2) ?
    O3 C7 . 1.253(2) ?
    O4 C7 . 1.242(2) ?
    O1W H1WA . 0.832(10) ?
    O1W H1WB . 0.815(10) ?
    C1 C2 . 1.512(2) ?
    C2 C3 . 1.381(2) ?
    C3 C4 . 1.396(2) ?
    C3 H3 . 0.9300 ?
    C4 C5 . 1.387(2) ?
    C4 C7 . 1.523(2) ?
    C5 C6 . 1.383(2) ?
    C5 H5 . 0.9300 ?
    C6 H6 . 0.9300 ?
    C8 H8A . 0.9600 ?
    C8 H8B . 0.9600 ?
    C8 H8C . 0.9600 ?
    C9 H9A . 0.9600 ?
    C9 H9B . 0.9600 ?
    C9 H9C . 0.9600 ?
loop_
    _geom_angle_atom_site_label_1
    _geom_angle_atom_site_label_2
    _geom_angle_atom_site_label_3
    _geom_angle_site_symmetry_1
    _geom_angle_site_symmetry_3
    _geom_angle
    _geom_angle_publ_flag
    O1 Cu1 O1 . 3_567 179.9980(10)
                                 ?
    O1 Cu1 N1 . 3_567 96.81(5) ?
    O1 Cu1 N1 3_567 3_567 83.18(5) ?
    O1 Cu1 N1 . . 83.19(5) ?
    O1 Cu1 N1 3_567 . 96.81(5) ?
    N1 Cu1 N1 3_567 . 180.00(5) ?
    O1 Cu1 O1W . 3_567 89.92(5) ?
    O1 Cu1 O1W 3_567 3_567 90.08(5) ?
    N1 Cu1 O1W 3_567 3_567 89.18(5) ?
    N1 Cu1 O1W . 3_567 90.82(5) ?
    O1 Cu1 O1W . . 90.08(5) ?
    O1 Cu1 O1W 3_567 . 89.91(5) ?
    N1 Cu1 O1W 3_567 . 90.82(5) ?
    N1 Cu1 O1W . . 89.18(5) ?
    O1W Cu1 O1W 3_567 . 180.00(5) ?
    C6 N1 C2 . . 118.96(14) ?
    C6 N1 Cu1 . . 128.65(12) ?
    C2 N1 Cu1 . . 112.29(11) ?
    C8 N2 C9 . . 113.01(16) ?
    C8 N2 H2A . . 109.0 ?
    C9 N2 H2A . . 109.0 ?
    C8 N2 H2B . . 109.0 ?
    C9 N2 H2B . . 109.0 ?
    H2A N2 H2B . . 107.8 ?
    C1 O1 Cu1 . . 114.32(10) ?
    Cu1 O1W H1WA . . 110.7(17) ?
    Cu1 O1W H1WB . . 124.4(18) ?
    H1WA O1W H1WB . . 106(2) ?
    O2 C1 O1 . . 125.07(15) ?
    O2 C1 C2 . . 119.13(14) ?
    O1 C1 C2 . . 115.80(14) ?
    N1 C2 C3 . . 122.38(15) ?
    N1 C2 C1 . . 114.25(14) ?
    C3 C2 C1 . . 123.33(15) ?
    C2 C3 C4 . . 118.89(16) ?
    C2 C3 H3 . . 120.6 ?
    C4 C3 H3 . . 120.6 ?
    C5 C4 C3 . . 117.97(15) ?
    C5 C4 C7 . . 120.04(15) ?
    C3 C4 C7 . . 121.90(16) ?
    C6 C5 C4 . . 119.98(15) ?
    C6 C5 H5 . . 120.0 ?
    C4 C5 H5 . . 120.0 ?
    N1 C6 C5 . . 121.69(15) ?
    N1 C6 H6 . . 119.2 ?
    C5 C6 H6 . . 119.2 ?
    O4 C7 O3 . . 126.71(18) ?
    O4 C7 C4 . . 116.09(18) ?
    O3 C7 C4 . . 117.13(16) ?
    N2 C8 H8A . . 109.5 ?
    N2 C8 H8B . . 109.5 ?
    H8A C8 H8B . . 109.5 ?
    N2 C8 H8C . . 109.5 ?
    H8A C8 H8C . . 109.5 ?
    H8B C8 H8C . . 109.5 ?
    N2 C9 H9A . . 109.5 ?
    N2 C9 H9B . . 109.5 ?
    H9A C9 H9B . . 109.5 ?
    N2 C9 H9C . . 109.5 ?
    H9A C9 H9C . . 109.5 ?
    H9B C9 H9C . . 109.5 ?
loop_
    _geom_hbond_atom_site_label_D
    _geom_hbond_atom_site_label_H
    _geom_hbond_atom_site_label_A
    _geom_hbond_site_symmetry_A
    _geom_hbond_distance_DH
    _geom_hbond_distance_HA
    _geom_hbond_distance_DA
    _geom_hbond_angle_DHA
    _geom_hbond_publ_flag
    O1W H1WA O4 4_576 0.83(2) 1.85(2) 2.680(2) 174 y
    O1W H1Wb O3 3_667 0.812(18) 2.002(17) 2.809(2) 172 y
    N2 H2A O3 1_555 0.90 1.92 2.783(2) 161 y
    N2 H2B O2 4_665 0.90 1.94 2.778(2) 154 y
