# Supplementary material for: Dimethyl­ammonium diaqua­(pyridine-2,4-dicarboxyl­ato-κ2 N,O 2)cuprate(II)
Source: Acta Crystallogr Sect E Struct Rep Online. 2010 Jan 27;66(Pt 2):m206–7. doi: 10.1107/S1600536810002497 (PMC2979830; doi:10.1107/S1600536810002497)
Supplement: Supplementary file 2 [file e-66-0m206-Isup2.hkl]

# 
# h,k,l, Fc-squared, Fo-squared, sigma(Fo-squared) and status flag 
# 
data_I
_shelx_title ' w021 in P2(1)/n' 
_shelx_refln_list_code          4 
_shelx_F_calc_maximum      182.21 
_exptl_crystal_F_000       542.00 
_reflns_d_resolution_high  0.8100 
 
loop_ 
 _symmetry_equiv_pos_as_xyz 
 'x, y, z' 
 '-x+1/2, y+1/2, -z+1/2' 
 '-x, -y, -z' 
 'x-1/2, -y-1/2, z-1/2' 
 
_cell_length_a     7.9854 
_cell_length_b     9.4648 
_cell_length_c    14.9380 
_cell_angle_alpha  90.000 
_cell_angle_beta  103.540 
_cell_angle_gamma  90.000 
 
_shelx_F_squared_multiplier     1.000 
 
loop_ 
 _refln_index_h 
 _refln_index_k 
 _refln_index_l 
 _refln_F_squared_calc 
 _refln_F_squared_meas 
 _refln_F_squared_sigma 
 _refln_observed_status 
   2   0   0        5.80        5.63      0.78 o 
   4   0   0      987.45      930.27     10.64 o 
   6   0   0      448.80      432.87      7.96 o 
   8   0   0      515.36      534.03     15.35 o 
   1   1   0      713.54      726.87     10.31 o 
   2   1   0     1244.54     1300.89      8.11 o 
   3   1   0       11.01        9.21      1.04 o 
   4   1   0      521.13      499.80      5.10 o 
   5   1   0     1453.29     1460.16     16.09 o 
   6   1   0        1.81        1.28      0.91 o 
   7   1   0      712.25      713.31      8.09 o 
   8   1   0       65.47       67.41      3.22 o 
   9   1   0       63.17       58.90      4.16 o 
   0   2   0    14323.08    12543.38    138.22 o 
   1   2   0      578.57      583.03      3.63 o 
   2   2   0     1846.24     1789.65     34.50 o 
   3   2   0      221.51      250.29      3.64 o 
   4   2   0     1570.41     1443.22     25.66 o 
   5   2   0       18.96       24.50      1.75 o 
   6   2   0      160.21      150.68      7.04 o 
   7   2   0       74.56       79.73      3.27 o 
   8   2   0       43.66       41.86      4.17 o 
   9   2   0       29.23       27.56      3.27 o 
   1   3   0      660.97      618.61      5.40 o 
   2   3   0       18.63       20.93      0.92 o 
   3   3   0     6556.81     7126.52     94.94 o 
   4   3   0     1541.62     1601.23     28.71 o 
   5   3   0     1903.76     2001.19     16.52 o 
   6   3   0      218.27      201.30      5.94 o 
   7   3   0       53.66       48.66      4.90 o 
   8   3   0        0.76        0.98      1.38 o 
   9   3   0      155.28      167.40      6.73 o 
   0   4   0     3155.39     3375.31     55.88 o 
   1   4   0        2.35        1.60      0.37 o 
   2   4   0     3711.96     3903.76     31.89 o 
   3   4   0      140.20      181.54      2.92 o 
   4   4   0      547.67      500.46      5.42 o 
   5   4   0      199.88      189.21      4.15 o 
   6   4   0        3.78        4.14      1.28 o 
   7   4   0       67.35       64.28      3.06 o 
   8   4   0      135.27      148.32      4.82 o 
   9   4   0        9.82        6.91      2.29 o 
   1   5   0     1474.07     1549.24     12.32 o 
   2   5   0      303.80      348.58      3.32 o 
   3   5   0      510.21      515.45      5.70 o 
   4   5   0      121.68      133.47      3.98 o 
   5   5   0      331.92      351.59      4.96 o 
   6   5   0        5.70        5.45      1.15 o 
   7   5   0      409.95      397.65      6.24 o 
   8   5   0        6.38        7.69      2.32 o 
   0   6   0     2518.12     2661.12     47.62 o 
   1   6   0        0.03        2.59      1.34 o 
   2   6   0      136.72      112.28      3.01 o 
   3   6   0      121.11      121.33      3.60 o 
   4   6   0      991.19     1020.97     10.58 o 
   5   6   0        1.79        5.19      1.26 o 
   6   6   0      291.79      304.99      7.64 o 
   7   6   0       15.14       14.66      2.15 o 
   8   6   0       35.89       36.30      4.04 o 
   1   7   0     1794.27     1812.14     13.74 o 
   2   7   0       26.58       19.86      1.68 o 
   3   7   0      238.68      232.50      6.07 o 
   4   7   0      234.66      241.70      6.31 o 
   5   7   0      699.19      692.21     17.60 o 
   6   7   0       26.89       21.60      2.88 o 
   7   7   0      163.80      148.84      6.22 o 
   0   8   0        9.89       12.76      3.49 o 
   1   8   0        1.21        2.96      1.08 o 
   2   8   0      669.48      672.35      7.77 o 
   3   8   0       22.47       25.27      2.17 o 
   4   8   0      119.83      131.55      7.89 o 
   5   8   0       19.94       18.67      2.74 o 
   6   8   0      138.31      142.25      6.10 o 
   1   9   0      480.48      462.16      6.63 o 
   2   9   0      245.82      234.85      9.99 o 
   3   9   0      316.41      330.69     12.05 o 
   4   9   0       15.33       15.21      2.75 o 
   5   9   0      242.54      236.71      7.87 o 
   6   9   0        1.02        1.68      1.99 o 
   0  10   0      115.02      106.05      4.99 o 
   1  10   0       65.86       61.67      2.83 o 
   2  10   0      532.90      522.82     11.33 o 
   3  10   0       18.25       21.85      3.24 o 
   4  10   0      446.01      475.92     23.76 o 
   1  11   0       91.39       85.42      4.06 o 
   2  11   0        0.02       -0.93      1.98 o 
   3  11   0      151.41      142.86      6.97 o 
  -9   0   1      497.55      470.18     15.33 o 
  -7   0   1     2459.65     2448.68     24.90 o 
  -5   0   1     3225.06     3142.09     21.56 o 
  -3   0   1      605.43      664.91      7.62 o 
  -1   0   1     1931.39     2058.41     22.54 o 
   1   0   1     6287.89     6382.63    138.37 o 
   3   0   1      296.84      254.04      4.44 o 
   5   0   1     1268.89     1250.30     14.27 o 
   7   0   1      806.09      819.63     17.50 o 
   9   0   1       19.45       27.95      3.35 o 
  -9   1   1       34.51       32.33      2.80 o 
  -8   1   1      154.06      149.75      3.85 o 
  -7   1   1       43.96       41.97      2.12 o 
  -6   1   1     1648.11     1606.54     12.41 o 
  -5   1   1      310.03      278.13      4.91 o 
  -4   1   1       19.75       17.54      1.05 o 
  -3   1   1     1132.23     1243.20      9.54 o 
  -2   1   1     3253.33     3105.95     16.89 o 
  -1   1   1     1288.82     1493.93      8.52 o 
   0   1   1     8048.86     8296.19     64.08 o 
   1   1   1        5.57        3.19      0.58 o 
   2   1   1        8.30       12.63      1.58 o 
   3   1   1        0.59       -0.49      0.49 o 
   4   1   1      241.63      200.79      3.14 o 
   5   1   1      221.08      193.62      3.45 o 
   6   1   1      754.78      728.79      8.91 o 
   7   1   1       71.42       68.15      2.61 o 
   8   1   1      518.91      487.83     19.12 o 
   9   1   1       18.20       16.84      2.26 o 
  -9   2   1       52.79       57.32      4.13 o 
  -8   2   1      108.89      106.94      3.99 o 
  -7   2   1      616.85      574.57      8.36 o 
  -6   2   1      271.80      281.44      5.31 o 
  -5   2   1     2163.07     2162.23     17.17 o 
  -4   2   1        5.83        1.48      1.08 o 
  -3   2   1     1496.52     1399.57     13.88 o 
  -2   2   1     1870.79     1771.05     33.97 o 
  -1   2   1     4030.99     4237.14     19.97 o 
   0   2   1     1699.46     1831.93     10.42 o 
   1   2   1      596.34      686.71      4.55 o 
   2   2   1       48.56       36.57      1.33 o 
   3   2   1     1082.97     1108.19      9.40 o 
   4   2   1       29.26       37.97      2.29 o 
   5   2   1       28.06       28.86      1.84 o 
   6   2   1        5.02        5.86      1.30 o 
   7   2   1      228.23      220.03      6.79 o 
   8   2   1       92.01       88.17      8.19 o 
   9   2   1      106.10      111.85      6.69 o 
  -9   3   1        4.40        5.89      1.94 o 
  -8   3   1      163.81      165.31     10.53 o 
  -7   3   1       44.15       39.54      2.51 o 
  -6   3   1      139.52      134.02      3.21 o 
  -5   3   1      403.14      418.58      6.08 o 
  -4   3   1      656.27      606.08      6.89 o 
  -3   3   1      479.48      546.09      5.98 o 
  -2   3   1     5741.53     6048.21     31.58 o 
  -1   3   1     1780.28     1873.06     12.28 o 
   0   3   1      171.69      159.17      2.62 o 
   1   3   1      456.68      480.32      3.43 o 
   2   3   1     7310.37     7417.40     38.43 o 
   3   3   1      178.80      252.38      3.83 o 
   4   3   1      772.64      693.38      7.61 o 
   5   3   1        5.28        8.78      1.32 o 
   6   3   1      645.60      642.70     13.35 o 
   7   3   1       73.08       71.62      3.25 o 
   8   3   1      292.14      294.27     12.35 o 
   9   3   1       40.04       38.52      3.19 o 
  -9   4   1       72.00       71.39      3.84 o 
  -8   4   1       56.36       50.18      3.07 o 
  -7   4   1      229.52      216.73      6.37 o 
  -6   4   1        1.00        1.43      0.95 o 
  -5   4   1     1498.17     1558.62     13.90 o 
  -4   4   1       69.15       88.58      3.37 o 
  -3   4   1     4993.54     5253.19     45.94 o 
  -2   4   1     1058.01     1247.74     15.90 o 
  -1   4   1      231.19      220.82      2.22 o 
   0   4   1      960.45     1064.43      7.42 o 
   1   4   1      173.01      150.74      1.99 o 
   2   4   1      199.34      230.18      2.56 o 
   3   4   1     2196.09     2266.43     15.89 o 
   4   4   1      164.65      151.45      3.41 o 
   5   4   1      187.73      181.32      4.11 o 
   6   4   1      234.79      225.20      5.00 o 
   7   4   1      241.22      227.47      6.95 o 
   8   4   1       37.18       39.18      6.45 o 
  -8   5   1      115.89      116.79      5.45 o 
  -7   5   1        1.99        2.33      1.19 o 
  -6   5   1      496.76      476.47      6.36 o 
  -5   5   1       18.74       13.89      1.13 o 
  -4   5   1      717.21      668.62      8.20 o 
  -3   5   1       24.64       25.35      1.07 o 
  -2   5   1      292.48      271.52      3.63 o 
  -1   5   1      126.90      107.90      1.58 o 
   0   5   1     1215.98     1212.41      9.86 o 
   1   5   1      364.68      343.68      4.73 o 
   2   5   1     1112.04     1183.23      7.55 o 
   3   5   1        0.02        0.70      0.62 o 
   4   5   1      665.87      679.66      6.71 o 
   5   5   1        1.25        3.65      0.99 o 
   6   5   1      120.63      128.01      4.11 o 
   7   5   1      430.52      410.07      9.48 o 
   8   5   1      223.97      209.27      9.80 o 
  -8   6   1        9.40       13.52      2.78 o 
  -7   6   1      618.77      644.79     14.64 o 
  -6   6   1      124.08      111.83      4.07 o 
  -5   6   1       34.35       44.49      4.18 o 
  -4   6   1      134.13      137.01      3.09 o 
  -3   6   1      651.80      663.98      5.85 o 
  -2   6   1       70.48       80.98      2.27 o 
  -1   6   1     2963.32     3013.90     22.17 o 
   0   6   1       40.53       38.21      2.23 o 
   1   6   1     2211.48     2284.58     14.73 o 
   2   6   1        7.12        9.18      1.65 o 
   3   6   1       51.16       44.75      2.43 o 
   4   6   1       28.33       27.32      1.91 o 
   5   6   1       62.14       57.12      2.72 o 
   6   6   1       46.81       47.40      2.74 o 
   7   6   1      478.07      458.43     10.32 o 
   8   6   1        6.81        8.27      2.49 o 
  -7   7   1        6.24        2.44      1.98 o 
  -6   7   1      563.96      542.33     11.34 o 
  -5   7   1       92.35       78.15      5.18 o 
  -4   7   1      158.65      155.36      8.00 o 
  -3   7   1       15.48       14.85      1.67 o 
  -2   7   1      281.13      252.03      7.35 o 
  -1   7   1        7.63        9.15      1.19 o 
   0   7   1     1459.79     1466.96     13.56 o 
   1   7   1      562.70      562.37     11.31 o 
   2   7   1      605.32      595.39     12.68 o 
   3   7   1      599.84      625.41     10.32 o 
   4   7   1      677.88      674.55     15.81 o 
   5   7   1       21.13       29.49      4.35 o 
   6   7   1      122.65      128.54      8.02 o 
   7   7   1        4.66        0.87      1.95 o 
  -7   8   1       11.22       17.56      3.06 o 
  -6   8   1       24.78       20.90      3.06 o 
  -5   8   1      313.32      321.65      8.67 o 
  -4   8   1        0.45       -0.03      1.52 o 
  -3   8   1      485.54      474.94     24.44 o 
  -2   8   1       43.61       40.34      3.74 o 
  -1   8   1     1066.51     1071.14     10.15 o 
   0   8   1       58.19       53.65      2.31 o 
   1   8   1       10.86       11.32      1.66 o 
   2   8   1      237.42      242.91      5.22 o 
   3   8   1      498.65      481.72      9.31 o 
   4   8   1       35.81       44.89      5.55 o 
   5   8   1      290.28      308.66     12.01 o 
   6   8   1        3.10        2.44      2.32 o 
  -6   9   1       79.77       85.53      5.29 o 
  -5   9   1       28.70       27.96      3.66 o 
  -4   9   1      303.61      301.47      8.64 o 
  -3   9   1       42.11       42.03      3.63 o 
  -2   9   1      844.96      840.13     11.06 o 
  -1   9   1       46.75       46.21      2.36 o 
   0   9   1       30.31       26.93      1.92 o 
   1   9   1      464.79      452.56      6.61 o 
   2   9   1      931.91      929.75     16.79 o 
   3   9   1        1.99        3.97      1.85 o 
   4   9   1      597.79      616.51     25.28 o 
   5   9   1       19.71       18.04      7.34 o 
  -5  10   1        5.86        6.07      2.51 o 
  -4  10   1        5.09        2.90      2.01 o 
  -3  10   1      336.24      346.44      9.48 o 
  -2  10   1       55.44       60.39     10.15 o 
  -1  10   1      511.85      513.62      8.81 o 
   0  10   1      421.29      410.42      7.94 o 
   1  10   1      133.53      147.35      5.05 o 
   2  10   1        0.46       -1.34      1.34 o 
   3  10   1      295.65      287.66     19.00 o 
   4  10   1       14.62        9.44      2.51 o 
  -3  11   1       70.88       80.91      7.78 o 
  -2  11   1      148.80      157.15     12.52 o 
  -1  11   1        9.38        5.71      1.85 o 
   0  11   1      123.66      137.52      4.91 o 
   1  11   1        3.02        6.30      4.50 o 
   2  11   1      193.76      206.35     11.68 o 
   3  11   1        0.05       -1.84      1.84 o 
  -8   0   2        9.29        7.10      2.13 o 
  -6   0   2      713.47      694.06      9.99 o 
  -4   0   2        5.95        5.83      0.98 o 
  -2   0   2     1500.34     1268.40     24.11 o 
   0   0   2     5222.06     5390.26     61.83 o 
   2   0   2     3317.18     3636.63     28.19 o 
   4   0   2      484.18      464.00     10.22 o 
   6   0   2      799.93      778.13     22.29 o 
   8   0   2      490.39      508.26     18.19 o 
  -9   1   2       83.76       78.05      3.63 o 
  -8   1   2       39.39       35.25      2.12 o 
  -7   1   2     1809.21     1883.51     14.48 o 
  -6   1   2       54.01       46.43      1.97 o 
  -5   1   2      234.18      220.49      2.94 o 
  -4   1   2       30.17       30.96      1.12 o 
  -3   1   2     1154.43      964.81      6.08 o 
  -2   1   2      125.92      116.84      1.45 o 
  -1   1   2      771.62      826.58      5.65 o 
   0   1   2       63.95       50.19      1.43 o 
   1   1   2    33199.09    32137.03    779.58 o 
   2   1   2     2520.47     2533.14     20.48 o 
   3   1   2     2579.79     2520.20     37.58 o 
   4   1   2      542.71      548.05      5.69 o 
   5   1   2      692.24      683.47      7.08 o 
   6   1   2       63.39       60.68      2.38 o 
   7   1   2      256.73      239.28      4.75 o 
   8   1   2      155.22      160.94      5.00 o 
   9   1   2       59.10       60.49      3.62 o 
  -9   2   2        9.00        8.84      1.95 o 
  -8   2   2      104.32      101.68      3.83 o 
  -7   2   2      112.06      111.60      4.62 o 
  -6   2   2      698.43      656.37      6.91 o 
  -5   2   2        7.10        8.37      1.00 o 
  -4   2   2     7396.71     7843.53     41.80 o 
  -3   2   2       79.67       69.40      1.66 o 
  -2   2   2       85.55       98.79      1.70 o 
  -1   2   2     2349.34     2467.34     12.90 o 
   0   2   2      297.97      284.03      2.46 o 
   1   2   2     6546.77     6989.39     36.34 o 
   2   2   2        5.20        7.06      1.79 o 
   3   2   2      141.40      153.37      3.00 o 
   4   2   2     2250.96     2387.64     36.57 o 
   5   2   2      132.26      150.18      4.63 o 
   6   2   2     1062.73     1079.02     16.20 o 
   7   2   2       13.41       10.02      1.68 o 
   8   2   2      174.50      170.64      5.16 o 
   9   2   2       29.33       35.21      4.65 o 
  -9   3   2      284.75      313.68      7.73 o 
  -8   3   2       12.89       10.55      1.80 o 
  -7   3   2       24.32       19.76      1.98 o 
  -6   3   2      353.30      360.22      5.88 o 
  -5   3   2      305.23      304.75      4.40 o 
  -4   3   2      147.71      159.79      2.92 o 
  -3   3   2      929.62      885.46      6.13 o 
  -2   3   2      288.87      322.93      2.94 o 
  -1   3   2       77.95      106.83      1.43 o 
   0   3   2      206.50      172.50      2.25 o 
   1   3   2     6571.88     6644.51     34.76 o 
   2   3   2      156.61      163.66      2.41 o 
   3   3   2     2090.05     2110.14     20.40 o 
   4   3   2       20.53       28.31      2.17 o 
   5   3   2      492.72      440.22      6.56 o 
   6   3   2       27.32       29.24      2.15 o 
   7   3   2      113.39      117.98      8.29 o 
   8   3   2        0.47        3.12      2.46 o 
  -9   4   2      147.86      158.98      5.43 o 
  -8   4   2      388.24      400.40      7.60 o 
  -7   4   2        0.41        0.49      1.18 o 
  -6   4   2      125.14      118.62      3.08 o 
  -5   4   2       13.87       12.87      1.30 o 
  -4   4   2     1615.34     1594.42     10.20 o 
  -3   4   2      689.28      801.18      5.96 o 
  -2   4   2      667.76      717.60      5.15 o 
  -1   4   2        4.57        4.06      0.52 o 
   0   4   2     1941.50     1994.95     12.39 o 
   1   4   2      730.41      740.23      5.00 o 
   2   4   2     2151.87     2131.34     13.15 o 
   3   4   2       58.87       57.62      2.31 o 
   4   4   2       83.36       77.19      2.58 o 
   5   4   2      125.47      124.93      3.58 o 
   6   4   2      619.23      646.46     15.27 o 
   7   4   2      110.59      105.83      4.44 o 
   8   4   2      265.11      267.60     14.73 o 
  -8   5   2        6.04        8.18      1.86 o 
  -7   5   2      186.99      192.35      4.97 o 
  -6   5   2       13.29       13.37      1.50 o 
  -5   5   2      296.27      273.90      4.45 o 
  -4   5   2       24.58       25.47      1.26 o 
  -3   5   2     1473.92     1447.40      8.38 o 
  -2   5   2     1731.73     2009.92     13.13 o 
  -1   5   2      674.12      693.42      8.10 o 
   0   5   2        1.30        0.51      0.56 o 
   1   5   2     4091.81     4286.87     24.45 o 
   2   5   2     2128.98     2182.10     13.64 o 
   3   5   2      240.59      226.62      3.38 o 
   4   5   2        4.80        4.71      0.97 o 
   5   5   2      482.50      486.57     10.99 o 
   6   5   2       95.38       88.61      3.54 o 
   7   5   2      115.05      103.65      5.15 o 
   8   5   2       41.77       39.99      3.85 o 
  -8   6   2      168.24      183.96      6.82 o 
  -7   6   2       16.73       15.79      2.11 o 
  -6   6   2      797.72      763.46     10.13 o 
  -5   6   2       12.78       12.06      1.60 o 
  -4   6   2      546.26      582.23     10.48 o 
  -3   6   2      262.53      260.14      6.51 o 
  -2   6   2      451.62      418.18      5.94 o 
  -1   6   2       25.42       33.62      2.36 o 
   0   6   2     1023.00     1049.99      8.35 o 
   1   6   2      154.95      148.73      2.78 o 
   2   6   2      919.45      911.60     11.36 o 
   3   6   2      437.55      442.60      6.31 o 
   4   6   2      508.70      504.53     14.41 o 
   5   6   2      329.60      332.98      6.19 o 
   6   6   2      467.94      488.63      8.16 o 
   7   6   2       20.59       19.41      2.97 o 
  -7   7   2       25.81       28.53      3.44 o 
  -6   7   2      660.26      619.86     12.11 o 
  -5   7   2      256.38      260.66      7.42 o 
  -4   7   2        4.39        1.72      1.70 o 
  -3   7   2      408.06      395.97      6.39 o 
  -2   7   2      278.17      279.31      5.22 o 
  -1   7   2      660.86      646.31      8.56 o 
   0   7   2       81.58       79.30      2.86 o 
   1   7   2       32.20       28.38      1.97 o 
   2   7   2      265.34      251.04      5.01 o 
   3   7   2      259.89      272.68      7.26 o 
   4   7   2       15.88       17.57      2.38 o 
   5   7   2      504.06      500.46     10.78 o 
   6   7   2       59.10       57.23      6.06 o 
   7   7   2        8.57       15.97      4.13 o 
  -7   8   2       83.19       68.62      4.92 o 
  -6   8   2      134.55      115.64      5.79 o 
  -5   8   2        5.71        7.36      2.33 o 
  -4   8   2      152.92      153.97      5.89 o 
  -3   8   2      178.08      176.87      6.07 o 
  -2   8   2     1320.14     1397.35     12.07 o 
  -1   8   2       30.15       29.71      2.18 o 
   0   8   2      792.52      801.36     10.27 o 
   1   8   2      287.49      283.10      5.60 o 
   2   8   2     1030.04     1067.85     11.85 o 
   3   8   2      348.76      356.08     15.35 o 
   4   8   2      260.83      251.17     13.49 o 
   5   8   2        2.78        4.80      1.91 o 
   6   8   2       60.10       52.32      6.02 o 
  -6   9   2       19.51       13.76      2.86 o 
  -5   9   2      164.43      176.72      6.98 o 
  -4   9   2       87.97       87.26      7.45 o 
  -3   9   2      337.30      362.24      9.19 o 
  -2   9   2       55.12       54.51      6.25 o 
  -1   9   2      977.78     1003.29     10.31 o 
   0   9   2        8.08        9.65      1.70 o 
   1   9   2        8.59       14.14      2.01 o 
   2   9   2       32.82       31.96      3.04 o 
   3   9   2      228.70      231.60      6.91 o 
   4   9   2        3.01        3.33      1.92 o 
   5   9   2      329.53      337.25     13.33 o 
  -5  10   2        0.20        2.04      2.09 o 
  -4  10   2      147.71      142.59      6.53 o 
  -3  10   2        1.86        2.04      2.59 o 
  -2  10   2      385.23      416.91     10.18 o 
  -1  10   2      152.98      147.71      5.14 o 
   0  10   2       15.31       14.81      1.82 o 
   1  10   2      415.90      425.56     12.32 o 
   2  10   2      358.28      361.69     17.62 o 
   3  10   2        2.62        0.02      1.71 o 
   4  10   2      133.88      127.32      8.46 o 
  -3  11   2      362.04      403.44     22.78 o 
  -2  11   2        9.30        9.56      2.67 o 
  -1  11   2      261.75      264.69      6.70 o 
   0  11   2       45.20       38.88      3.10 o 
   1  11   2       82.96       76.20      3.32 o 
   2  11   2        0.18       -1.36      1.36 o 
  -9   0   3      233.45      217.68     10.39 o 
  -7   0   3      496.90      477.97      8.64 o 
  -5   0   3      460.78      383.30      6.44 o 
  -3   0   3       47.08       45.96      2.35 o 
  -1   0   3     2415.32     2268.55     24.64 o 
   1   0   3      442.71      543.86     10.85 o 
   3   0   3     2948.03     2972.91     25.13 o 
   5   0   3      158.98      114.38      4.55 o 
   7   0   3       94.44       91.57      4.37 o 
   9   0   3       49.24       60.99      6.43 o 
  -9   1   3        0.01       -0.72      1.31 o 
  -8   1   3       78.89       75.88      5.53 o 
  -7   1   3      407.78      403.78      5.60 o 
  -6   1   3     1648.03     1610.99     14.04 o 
  -5   1   3      473.91      507.39      4.67 o 
  -4   1   3     2936.62     3076.75     16.10 o 
  -3   1   3        9.95       18.89      0.95 o 
  -2   1   3    12506.40    12157.45     66.93 o 
  -1   1   3     2376.60     2485.46     22.63 o 
   0   1   3     2305.25     2304.40     15.46 o 
   1   1   3    10517.50    11349.26     78.00 o 
   2   1   3     3990.56     3830.27     24.47 o 
   3   1   3        0.57        2.44      0.78 o 
   4   1   3     2052.70     2274.59     30.57 o 
   5   1   3      118.28      106.16      2.82 o 
   6   1   3       32.15       33.29      2.30 o 
   7   1   3        0.47        3.93      1.40 o 
   8   1   3      230.86      237.64      6.07 o 
   9   1   3       21.10       18.53      2.49 o 
  -9   2   3      447.55      451.41      8.31 o 
  -8   2   3      195.72      171.33      4.78 o 
  -7   2   3      267.17      291.69      7.87 o 
  -6   2   3       13.97       18.45      1.70 o 
  -5   2   3      472.22      441.76      5.25 o 
  -4   2   3      516.13      552.71      5.46 o 
  -3   2   3      148.65      146.80      2.42 o 
  -2   2   3     1724.92     1831.83     10.32 o 
  -1   2   3     7061.94     7039.80     38.89 o 
   0   2   3      979.44      900.76      5.93 o 
   1   2   3    14218.74    15069.63     81.49 o 
   2   2   3     2318.65     2377.44     16.38 o 
   3   2   3     1797.09     1745.16     13.62 o 
   4   2   3      625.10      673.26      7.74 o 
   5   2   3      198.96      180.21      4.50 o 
   6   2   3        3.17        5.27      1.40 o 
   7   2   3      121.51      118.91      7.88 o 
   8   2   3        7.96       11.29      2.02 o 
  -9   3   3       29.74       27.82      3.51 o 
  -8   3   3        6.05        8.39      1.73 o 
  -7   3   3        6.61        6.99      1.98 o 
  -6   3   3      657.13      633.95      7.06 o 
  -5   3   3       41.71       46.98      1.87 o 
  -4   3   3     2388.09     2393.32     15.49 o 
  -3   3   3        9.31        2.00      0.52 o 
  -2   3   3     1489.99     1452.47      8.35 o 
  -1   3   3     1119.47     1227.67      7.13 o 
   0   3   3     2601.24     2662.92     21.52 o 
   1   3   3       27.15       30.51      1.10 o 
   2   3   3      788.92      763.83      6.23 o 
   3   3   3       69.01       86.10      2.43 o 
   4   3   3      230.88      240.13      4.77 o 
   5   3   3       32.95       27.18      2.35 o 
   6   3   3       50.21       51.51      2.70 o 
   7   3   3      159.50      167.65      6.17 o 
   8   3   3      179.12      179.31      6.57 o 
  -9   4   3       83.51       93.58      4.13 o 
  -8   4   3       64.99       66.41      3.35 o 
  -7   4   3      111.19      105.84      3.68 o 
  -6   4   3      225.84      211.36      4.28 o 
  -5   4   3     2025.91     2064.92     14.78 o 
  -4   4   3       15.88       17.87      1.01 o 
  -3   4   3      376.90      307.77      3.28 o 
  -2   4   3      492.10      547.44      4.33 o 
  -1   4   3      319.12      260.77      2.57 o 
   0   4   3      143.96      155.10      2.96 o 
   1   4   3     2365.25     2496.63     14.68 o 
   2   4   3       54.66       52.55      1.55 o 
   3   4   3     1537.28     1599.48     13.37 o 
   4   4   3       29.67       25.39      1.74 o 
   5   4   3      739.78      773.02      9.39 o 
   6   4   3       73.56       68.46      3.12 o 
   7   4   3      147.90      146.70      4.66 o 
   8   4   3      316.52      327.89      9.15 o 
  -8   5   3       38.86       41.27      2.93 o 
  -7   5   3      118.48      118.66      3.45 o 
  -6   5   3      578.69      572.81      8.60 o 
  -5   5   3        9.23        7.92      1.23 o 
  -4   5   3     1316.83     1360.55     10.74 o 
  -3   5   3      814.66      889.23      6.59 o 
  -2   5   3     1962.88     2115.43     11.93 o 
  -1   5   3     1750.83     1965.52     16.62 o 
   0   5   3     4057.40     4068.24     34.19 o 
   1   5   3      625.49      661.67      7.44 o 
   2   5   3      632.94      617.02      7.11 o 
   3   5   3      148.04      157.21      3.67 o 
   4   5   3      540.72      512.82      7.26 o 
   5   5   3       13.60       11.95      1.68 o 
   6   5   3      223.88      217.97      5.88 o 
   7   5   3        1.31        1.52      1.92 o 
   8   5   3       81.02       80.15      5.13 o 
  -8   6   3        6.41        6.85      2.26 o 
  -7   6   3      326.48      320.46      8.51 o 
  -6   6   3       92.32       78.53      3.35 o 
  -5   6   3      179.09      168.24      4.30 o 
  -4   6   3      670.74      641.73     10.94 o 
  -3   6   3      188.99      176.42      5.36 o 
  -2   6   3        6.18        4.91      0.85 o 
  -1   6   3     1703.29     1713.84     14.10 o 
   0   6   3        0.14        1.48      0.72 o 
   1   6   3      476.03      459.12      8.71 o 
   2   6   3      128.01      128.06      4.94 o 
   3   6   3     1029.77     1030.01     10.74 o 
   4   6   3        0.16        1.50      1.15 o 
   5   6   3      111.79      117.15      3.90 o 
   6   6   3        6.34        8.33      1.75 o 
   7   6   3      141.97      162.93      5.15 o 
  -7   7   3       35.63       38.37      3.73 o 
  -6   7   3      111.12      110.10      5.28 o 
  -5   7   3       14.73       11.53      2.81 o 
  -4   7   3      105.63      119.97      5.99 o 
  -3   7   3        0.08        1.36      1.74 o 
  -2   7   3     1026.12     1037.01     16.93 o 
  -1   7   3        7.39        6.91      1.29 o 
   0   7   3     1286.79     1333.36     18.27 o 
   1   7   3       89.14       93.64      3.13 o 
   2   7   3       38.04       47.88      3.02 o 
   3   7   3      923.17      934.69     13.34 o 
   4   7   3      280.36      307.10      7.58 o 
   5   7   3        2.47        1.41      1.85 o 
   6   7   3       26.58       25.43      2.50 o 
   7   7   3       13.74       15.38      6.46 o 
  -7   8   3      211.34      236.94     22.44 o 
  -6   8   3      296.73      288.23      8.66 o 
  -5   8   3      467.51      455.54     10.53 o 
  -4   8   3      136.72      115.22      5.29 o 
  -3   8   3      861.40      856.09     14.00 o 
  -2   8   3        0.97        1.01      1.64 o 
  -1   8   3      628.42      635.61      8.63 o 
   0   8   3        9.40        9.78      1.65 o 
   1   8   3        9.83       13.00      1.77 o 
   2   8   3      508.77      501.41     24.47 o 
   3   8   3     1263.42     1264.31     16.76 o 
   4   8   3       62.55       53.49      3.70 o 
   5   8   3      525.85      520.36     10.90 o 
   6   8   3        0.31        4.64      3.18 o 
  -6   9   3       28.18       27.05      3.65 o 
  -5   9   3        7.11        4.17      2.22 o 
  -4   9   3      130.68      131.13      5.83 o 
  -3   9   3       10.22       11.70      2.56 o 
  -2   9   3      371.33      358.02      8.13 o 
  -1   9   3       64.52       60.89      3.94 o 
   0   9   3      201.37      182.57      4.86 o 
   1   9   3       40.96       43.33      2.72 o 
   2   9   3      145.15      149.73      7.85 o 
   3   9   3        6.29        9.18      2.17 o 
   4   9   3      235.06      248.62     12.98 o 
   5   9   3       35.91       36.18      5.42 o 
  -5  10   3      117.82      131.99      6.50 o 
  -4  10   3        1.51       -0.42      1.84 o 
  -3  10   3      164.81      155.54     10.05 o 
  -2  10   3        8.97       10.70      2.58 o 
  -1  10   3      485.99      477.64      8.66 o 
   0  10   3        9.86        9.80      2.43 o 
   1  10   3       31.08       29.86      2.65 o 
   2  10   3      108.76      112.72      5.14 o 
   3  10   3      116.91      116.34      8.46 o 
   4  10   3        3.40        3.96      3.08 o 
  -3  11   3      134.83      132.42      6.63 o 
  -2  11   3      135.77      134.96      6.49 o 
  -1  11   3       14.19        9.79      2.12 o 
   0  11   3      315.08      313.83      8.25 o 
   1  11   3      307.10      280.29     10.00 o 
   2  11   3      185.49      197.16      7.00 o 
  -8   0   4      946.48      963.90     20.88 o 
  -6   0   4      850.81      831.85     10.99 o 
  -4   0   4     2272.06     2198.69     19.35 o 
  -2   0   4     3554.20     3357.79     25.85 o 
   0   0   4     3724.72     4177.44     44.71 o 
   2   0   4     4589.92     4777.09     36.93 o 
   4   0   4     1124.19     1096.04     13.01 o 
   6   0   4        1.87        2.19      1.47 o 
   8   0   4      188.36      180.95      6.64 o 
  -9   1   4      139.74      141.77      6.03 o 
  -8   1   4      218.71      212.15      5.20 o 
  -7   1   4      509.22      497.17     10.54 o 
  -6   1   4      314.69      310.86      4.42 o 
  -5   1   4      131.77      117.69      2.56 o 
  -4   1   4      244.89      210.59      2.89 o 
  -3   1   4    10834.76    10652.25     54.98 o 
  -2   1   4      165.75      181.92      2.77 o 
  -1   1   4       46.88       29.99      1.19 o 
   0   1   4      169.52      132.15      1.80 o 
   1   1   4      304.35      255.51      3.33 o 
   2   1   4     2243.75     2344.89     16.50 o 
   3   1   4       38.01       27.04      1.54 o 
   4   1   4      341.00      357.33      5.48 o 
   5   1   4       44.10       43.69      2.34 o 
   6   1   4      119.86      109.91      3.65 o 
   7   1   4      596.44      591.62     15.56 o 
   8   1   4       36.21       39.04      3.91 o 
  -9   2   4        0.37        1.22      1.47 o 
  -8   2   4       15.29       16.64      1.95 o 
  -7   2   4      225.77      220.67      4.98 o 
  -6   2   4     1566.52     1602.62     12.34 o 
  -5   2   4      281.39      279.11      3.41 o 
  -4   2   4     2584.77     2711.06     16.88 o 
  -3   2   4      219.12      246.07      3.23 o 
  -2   2   4     1083.07      916.96     11.61 o 
  -1   2   4     2228.70     2199.30     23.77 o 
   0   2   4       13.52       10.09      0.94 o 
   1   2   4     4644.63     4893.25     30.17 o 
   2   2   4     7764.30     8212.91     49.41 o 
   3   2   4     3356.09     3552.92     47.14 o 
   4   2   4     1255.02     1217.30     11.54 o 
   5   2   4      246.63      235.68      4.85 o 
   6   2   4      239.20      249.36      5.47 o 
   7   2   4        1.05        0.43      1.40 o 
   8   2   4       92.02       98.73      4.21 o 
  -9   3   4      118.20      118.03      4.47 o 
  -8   3   4        0.13        1.37      1.31 o 
  -7   3   4      490.61      490.18      7.76 o 
  -6   3   4      215.13      197.03      4.71 o 
  -5   3   4     2491.89     2479.72     20.64 o 
  -4   3   4        0.86        0.72      0.98 o 
  -3   3   4     3663.47     3878.07     29.17 o 
  -2   3   4     2447.17     2636.72     14.84 o 
  -1   3   4        5.43       10.39      0.64 o 
   0   3   4        7.17       25.25      0.97 o 
   1   3   4     3582.23     3833.20     21.28 o 
   2   3   4     1050.50     1150.94      8.53 o 
   3   3   4       55.90       53.25      2.12 o 
   4   3   4        6.43        4.95      1.16 o 
   5   3   4      282.36      262.02      9.42 o 
   6   3   4        1.62        0.31      1.15 o 
   7   3   4      117.13      115.39      4.20 o 
   8   3   4       19.68       17.12      2.44 o 
  -9   4   4        9.45        7.55      1.91 o 
  -8   4   4       97.72      103.03      3.97 o 
  -7   4   4        9.62        9.56      1.61 o 
  -6   4   4      586.40      577.34      6.95 o 
  -5   4   4        9.27       13.87      1.35 o 
  -4   4   4      377.24      362.16      4.70 o 
  -3   4   4      454.22      398.54      4.09 o 
  -2   4   4     1063.41     1039.34      6.84 o 
  -1   4   4     2463.89     2801.23     22.48 o 
   0   4   4     2714.50     2798.87     32.63 o 
   1   4   4       89.54       89.76      2.11 o 
   2   4   4     2684.76     2779.72     16.88 o 
   3   4   4      630.28      666.77      6.51 o 
   4   4   4       47.55       43.45      3.55 o 
   5   4   4        3.71        4.36      1.29 o 
   6   4   4      273.49      290.42      6.73 o 
   7   4   4       15.62       18.71      2.24 o 
   8   4   4       60.44       72.07      7.46 o 
  -8   5   4       75.35       67.47      3.44 o 
  -7   5   4      604.28      606.85      7.80 o 
  -6   5   4       11.28        9.95      1.41 o 
  -5   5   4      659.41      687.02      7.42 o 
  -4   5   4       39.81       36.60      2.00 o 
  -3   5   4      647.23      646.13      7.79 o 
  -2   5   4       57.64       43.61      1.39 o 
  -1   5   4     1960.16     2012.03     14.90 o 
   0   5   4       13.35       13.09      1.05 o 
   1   5   4     1050.56     1037.84      9.70 o 
   2   5   4      339.52      357.20      8.79 o 
   3   5   4      433.79      426.71      6.29 o 
   4   5   4       67.36       68.25      3.94 o 
   5   5   4      238.40      254.76      5.60 o 
   6   5   4       20.84       22.90      2.31 o 
   7   5   4      284.82      272.39      8.10 o 
  -8   6   4      221.52      237.56      7.53 o 
  -7   6   4       67.37       72.07      3.94 o 
  -6   6   4       66.96       63.95      6.29 o 
  -5   6   4        0.52        0.08      1.43 o 
  -4   6   4      614.50      634.80      8.29 o 
  -3   6   4        8.76        9.06      1.33 o 
  -2   6   4     1392.94     1425.43     12.08 o 
  -1   6   4      353.07      395.67      6.72 o 
   0   6   4      235.04      205.28      4.96 o 
   1   6   4       21.36       19.92      1.53 o 
   2   6   4       64.13       58.29      2.46 o 
   3   6   4      885.37      879.97     11.52 o 
   4   6   4      417.56      436.88      7.06 o 
   5   6   4        0.90        1.05      1.26 o 
   6   6   4      315.59      319.20      9.21 o 
   7   6   4       38.38       47.33      3.26 o 
  -7   7   4      545.79      585.44     16.97 o 
  -6   7   4      576.12      572.15     11.75 o 
  -5   7   4      398.29      400.70     11.25 o 
  -4   7   4       96.16       91.53      4.55 o 
  -3   7   4     1005.73     1030.96     14.94 o 
  -2   7   4      137.43      141.85      5.12 o 
  -1   7   4      990.22     1059.51     13.90 o 
   0   7   4       11.51       11.53      1.53 o 
   1   7   4      342.26      351.16      7.28 o 
   2   7   4      655.59      630.54     10.32 o 
   3   7   4     1108.55     1141.67     23.99 o 
   4   7   4      112.63      107.65      3.75 o 
   5   7   4      236.42      244.10      5.78 o 
   6   7   4       11.07        9.18      1.96 o 
  -7   8   4       53.10       44.47      5.40 o 
  -6   8   4        2.91        4.74      2.31 o 
  -5   8   4      266.36      249.70      7.87 o 
  -4   8   4       51.32       52.16      4.72 o 
  -3   8   4        8.02       11.63      2.49 o 
  -2   8   4     1027.60     1089.69     15.90 o 
  -1   8   4       14.59       13.67      2.32 o 
   0   8   4      263.22      269.92      5.88 o 
   1   8   4      387.99      393.64     18.22 o 
   2   8   4      516.81      535.45     16.75 o 
   3   8   4      190.23      189.31      6.15 o 
   4   8   4       15.44       22.18      2.88 o 
   5   8   4       17.97       18.46      2.89 o 
   6   8   4      160.87      161.20      8.97 o 
  -6   9   4       26.83       28.43      3.79 o 
  -5   9   4      261.72      241.73      8.23 o 
  -4   9   4       24.00       28.58      3.45 o 
  -3   9   4      117.43      110.99      5.84 o 
  -2   9   4      128.37      116.75      5.31 o 
  -1   9   4      347.44      318.84      8.35 o 
   0   9   4       11.98        9.20      3.25 o 
   1   9   4      401.29      408.88      8.88 o 
   2   9   4       26.47       28.76      6.53 o 
   3   9   4      236.75      257.19      7.44 o 
   4   9   4      149.22      136.94      5.77 o 
   5   9   4      137.57      122.52      5.76 o 
  -5  10   4        9.19        8.53      3.64 o 
  -4  10   4      200.32      220.11      9.12 o 
  -3  10   4      168.77      163.75      6.76 o 
  -2  10   4      262.45      263.99      8.30 o 
  -1  10   4       46.32       47.72      4.02 o 
   0  10   4      296.83      294.00      8.41 o 
   1  10   4       58.31       47.89      5.45 o 
   2  10   4      155.14      157.24     12.29 o 
   3  10   4        0.76        0.23      1.87 o 
   4  10   4       30.36       32.97      3.59 o 
  -2  11   4       18.90       14.06      3.17 o 
  -1  11   4      327.02      322.98      8.66 o 
   0  11   4       18.94       16.55      3.07 o 
   1  11   4       13.21       17.50      4.23 o 
  -9   0   5      315.23      329.30     12.79 o 
  -7   0   5       41.30       44.06      4.50 o 
  -5   0   5     2284.97     2107.48     19.59 o 
  -3   0   5    13403.92    13865.59    102.99 o 
  -1   0   5     3558.04     3873.31     29.60 o 
   1   0   5     2154.24     2058.21     25.45 o 
   3   0   5     1830.64     1803.34     28.51 o 
   5   0   5     1700.06     1800.42     19.98 o 
   7   0   5      127.00      125.14      7.77 o 
  -9   1   5        5.94        8.96      2.36 o 
  -8   1   5      781.43      807.14     13.49 o 
  -7   1   5       64.78       64.45      2.86 o 
  -6   1   5      398.19      415.25      6.85 o 
  -5   1   5      459.53      476.83      5.06 o 
  -4   1   5      453.55      400.26      4.21 o 
  -3   1   5     2245.35     2525.48     14.79 o 
  -2   1   5      140.45      130.56      1.69 o 
  -1   1   5      338.28      369.83      4.22 o 
   0   1   5        5.42        6.72      0.75 o 
   1   1   5      562.92      573.26      6.15 o 
   2   1   5     1747.90     1831.20     13.88 o 
   3   1   5       54.57       41.26      1.88 o 
   4   1   5     1648.88     1703.39     21.11 o 
   5   1   5       32.10       28.33      2.10 o 
   6   1   5       99.93       94.53      3.58 o 
   7   1   5       10.89       13.31      2.03 o 
   8   1   5      121.48      130.63      4.87 o 
  -9   2   5      400.31      400.49      9.92 o 
  -8   2   5        0.04        0.94      1.21 o 
  -7   2   5      130.49      117.28      3.74 o 
  -6   2   5      786.18      760.45     13.96 o 
  -5   2   5     1370.30     1312.59     12.07 o 
  -4   2   5      397.26      375.35      5.27 o 
  -3   2   5      703.52      699.10      7.52 o 
  -2   2   5     2043.23     2182.08     15.47 o 
  -1   2   5     2209.26     2256.21     28.99 o 
   0   2   5      278.81      309.57      3.23 o 
   1   2   5     4023.31     4189.63     23.20 o 
   2   2   5      429.39      496.30      5.76 o 
   3   2   5      300.23      256.28      6.78 o 
   4   2   5      665.83      687.08      8.32 o 
   5   2   5      323.08      331.23      6.16 o 
   6   2   5        0.42        1.22      1.31 o 
   7   2   5       18.54       23.16      2.42 o 
   8   2   5        2.74        1.42      1.67 o 
  -9   3   5       19.21       20.27      2.40 o 
  -8   3   5      117.12      113.26      5.79 o 
  -7   3   5      311.05      299.11      5.97 o 
  -6   3   5     2199.50     2309.38     19.10 o 
  -5   3   5       68.12       64.15      2.25 o 
  -4   3   5      979.91      971.15      8.34 o 
  -3   3   5      125.03      115.27      2.72 o 
  -2   3   5      624.72      594.70      6.22 o 
  -1   3   5      304.44      371.95      3.54 o 
   0   3   5      465.79      391.94      3.85 o 
   1   3   5     1271.03     1349.60      9.36 o 
   2   3   5     5084.04     5420.47     29.98 o 
   3   3   5      388.44      384.64      5.47 o 
   4   3   5      676.95      647.99      8.02 o 
   5   3   5        7.31       10.19      1.58 o 
   6   3   5      270.88      266.90      6.32 o 
   7   3   5       78.80       83.24      3.95 o 
   8   3   5       90.13       89.96      4.23 o 
  -9   4   5       80.38       76.10      3.77 o 
  -8   4   5      177.83      186.14      5.24 o 
  -7   4   5       34.53       35.94      2.48 o 
  -6   4   5       64.95       61.91      2.48 o 
  -5   4   5     2237.59     2312.25     17.43 o 
  -4   4   5      189.42      174.61      3.27 o 
  -3   4   5      728.02      691.78      7.76 o 
  -2   4   5        8.90       13.47      1.17 o 
  -1   4   5     1331.31     1255.08      8.53 o 
   0   4   5       54.90       70.00      2.14 o 
   1   4   5     1286.37     1313.61     12.94 o 
   2   4   5        4.83       10.75      1.00 o 
   3   4   5      366.66      321.92      4.46 o 
   4   4   5       20.09       16.74      1.67 o 
   5   4   5      563.62      547.78      8.00 o 
   6   4   5       12.23       10.12      1.79 o 
   7   4   5       22.82       24.13      2.52 o 
  -8   5   5      194.24      192.26      5.33 o 
  -7   5   5       12.83       14.44      1.67 o 
  -6   5   5      268.45      262.39      4.78 o 
  -5   5   5        0.34       -0.58      0.85 o 
  -4   5   5      619.89      641.22      6.86 o 
  -3   5   5      543.73      549.30      9.61 o 
  -2   5   5       33.50       25.49      1.08 o 
  -1   5   5       80.31       89.77      4.05 o 
   0   5   5     1468.06     1406.73     18.93 o 
   1   5   5     1284.82     1307.99     16.49 o 
   2   5   5        4.47        5.33      1.14 o 
   3   5   5      127.64      116.34      3.48 o 
   4   5   5     1824.84     1811.25     16.61 o 
   5   5   5       21.35       23.64      2.23 o 
   6   5   5      167.10      171.85      5.42 o 
   7   5   5        0.18        0.61      1.85 o 
  -8   6   5      124.04      143.60      8.97 o 
  -7   6   5      731.78      752.82     13.46 o 
  -6   6   5      269.34      269.05      7.59 o 
  -5   6   5        7.93        5.20      1.39 o 
  -4   6   5        4.58        7.21      1.42 o 
  -3   6   5      674.90      702.34      8.70 o 
  -2   6   5       18.85       24.91      1.79 o 
  -1   6   5     3154.37     3428.27     39.97 o 
   0   6   5       95.44       83.45      2.62 o 
   1   6   5      852.79      836.37      9.03 o 
   2   6   5        8.68       13.05      1.56 o 
   3   6   5       95.23       95.56      5.03 o 
   4   6   5      232.93      232.95      5.25 o 
   5   6   5       60.60       57.99      3.12 o 
   6   6   5       41.50       44.90      4.94 o 
   7   6   5      119.01      111.58      4.55 o 
  -7   7   5       59.35       51.02      4.25 o 
  -6   7   5       95.43       96.14      5.20 o 
  -5   7   5      236.15      236.43      7.27 o 
  -4   7   5      790.80      805.48     13.44 o 
  -3   7   5       36.68       36.06      7.92 o 
  -2   7   5      676.27      640.32     19.00 o 
  -1   7   5      106.13       95.23      4.22 o 
   0   7   5     1512.60     1568.98     28.80 o 
   1   7   5       45.35       47.90      3.02 o 
   2   7   5       55.28       52.74      2.56 o 
   3   7   5       12.48       15.12      1.84 o 
   4   7   5      769.73      775.17     14.50 o 
   5   7   5       10.35       12.45      1.99 o 
   6   7   5      231.19      226.71      6.06 o 
  -7   8   5      142.62      160.02      8.24 o 
  -6   8   5       67.54       60.62      4.55 o 
  -5   8   5      277.32      263.52      8.18 o 
  -4   8   5        2.12        2.52      1.79 o 
  -3   8   5      197.27      226.78      7.13 o 
  -2   8   5       24.87       23.85      2.88 o 
  -1   8   5       88.16       84.01      6.63 o 
   0   8   5       66.63       60.00      5.11 o 
   1   8   5      217.70      230.92     12.57 o 
   2   8   5       36.10       30.93      2.93 o 
   3   8   5      214.43      208.26      6.49 o 
   4   8   5      189.27      194.43     11.46 o 
   5   8   5       44.30       43.65      3.99 o 
  -6   9   5      215.93      219.53      8.49 o 
  -5   9   5      162.62      141.19      6.57 o 
  -4   9   5      593.95      592.27     12.60 o 
  -3   9   5       32.70       33.50      3.56 o 
  -2   9   5      272.17      285.73     11.46 o 
  -1   9   5       34.97       32.17      3.33 o 
   0   9   5      228.21      231.56      9.98 o 
   1   9   5        7.64        6.57      2.91 o 
   2   9   5      374.77      386.99      8.95 o 
   3   9   5        7.26        7.68      2.22 o 
   4   9   5       35.81       33.80      3.52 o 
  -4  10   5        3.44        1.22      2.23 o 
  -3  10   5       29.62       42.39      4.14 o 
  -2  10   5        0.57        0.11      1.80 o 
  -1  10   5      387.84      393.06      9.96 o 
   0  10   5        0.09       -2.17      2.23 o 
   1  10   5      330.43      333.16     12.59 o 
   2  10   5       96.79       85.96      6.84 o 
   3  10   5      207.85      196.36      8.27 o 
  -2  11   5      111.90      124.28      6.28 o 
  -1  11   5       17.00       15.38      3.18 o 
   0  11   5      759.15      776.95     20.64 o 
   1  11   5       29.88       31.20      5.25 o 
  -8   0   6      392.66      415.26     13.64 o 
  -6   0   6      139.62      139.13      4.59 o 
  -4   0   6      190.66      130.84      3.93 o 
  -2   0   6     6914.71     7381.46     54.23 o 
   0   0   6     6857.84     7043.16     74.39 o 
   2   0   6      391.19      333.26      8.36 o 
   4   0   6      225.76      238.57      5.85 o 
   6   0   6       26.06       24.64      3.93 o 
   8   0   6      187.46      199.68     10.15 o 
  -9   1   6      166.74      162.98      6.43 o 
  -8   1   6       93.04       86.95      5.43 o 
  -7   1   6      396.71      397.71      7.75 o 
  -6   1   6       68.42       61.76      2.52 o 
  -5   1   6      126.37      118.97      2.42 o 
  -4   1   6      133.44      126.16      2.20 o 
  -3   1   6     4763.21     4938.81     31.14 o 
  -2   1   6      236.02      234.91      2.60 o 
  -1   1   6     1509.24     1413.35     11.46 o 
   0   1   6      293.91      282.58      3.91 o 
   1   1   6     3261.43     3328.61     22.27 o 
   2   1   6      543.69      503.53      6.01 o 
   3   1   6     2050.81     2012.58     18.18 o 
   4   1   6      158.22      159.78      3.91 o 
   5   1   6      391.63      375.39      6.51 o 
   6   1   6        0.01       -0.14      1.19 o 
   7   1   6       62.34       68.26      3.44 o 
   8   1   6        7.42       12.14      2.21 o 
  -9   2   6        0.72        1.39      2.00 o 
  -8   2   6       22.30       24.24      3.05 o 
  -7   2   6        0.04        1.51      1.21 o 
  -6   2   6     1150.43     1117.70     19.24 o 
  -5   2   6      864.30      852.71     10.10 o 
  -4   2   6     2049.15     2000.03     16.38 o 
  -3   2   6       45.25       44.39      1.82 o 
  -2   2   6     2780.76     2900.79     19.94 o 
  -1   2   6      137.31      124.70      7.92 o 
   0   2   6      421.85      487.33      4.53 o 
   1   2   6      510.66      465.43      4.72 o 
   2   2   6     2232.33     2342.98     22.74 o 
   3   2   6       42.24       33.79      2.33 o 
   4   2   6      167.98      155.57      4.92 o 
   5   2   6      256.07      245.73     10.87 o 
   6   2   6       23.68       31.86      2.45 o 
   7   2   6        6.19        2.58      1.64 o 
   8   2   6       46.65       53.41      3.70 o 
  -9   3   6      102.27      101.68      8.56 o 
  -8   3   6       12.01        8.81      1.75 o 
  -7   3   6        4.56        4.17      1.36 o 
  -6   3   6       58.84       56.37      2.70 o 
  -5   3   6     1972.56     2003.00     16.72 o 
  -4   3   6      133.44      111.36      3.80 o 
  -3   3   6     1231.33     1209.10     10.71 o 
  -2   3   6      231.47      211.76      3.60 o 
  -1   3   6     2636.90     2560.24     19.00 o 
   0   3   6      645.46      720.76      6.62 o 
   1   3   6     1169.95     1138.97     10.23 o 
   2   3   6      942.99      980.96      8.20 o 
   3   3   6     4357.82     4518.04     51.06 o 
   4   3   6      442.08      458.86      8.41 o 
   5   3   6      137.51      143.32      4.14 o 
   6   3   6       40.43       33.56      2.56 o 
   7   3   6       28.31       32.19      2.77 o 
  -9   4   6        9.57        7.46      1.94 o 
  -8   4   6      163.75      177.16      5.11 o 
  -7   4   6       13.53       14.54      1.88 o 
  -6   4   6      991.08     1030.66     14.88 o 
  -5   4   6       57.41       62.11      2.68 o 
  -4   4   6      350.60      362.07      8.37 o 
  -3   4   6       71.25       69.90      2.34 o 
  -2   4   6     3232.01     3310.38     22.71 o 
  -1   4   6     1348.36     1405.39      9.54 o 
   0   4   6      536.92      462.80      4.64 o 
   1   4   6       32.37       30.88      1.38 o 
   2   4   6     2198.47     2267.98     18.81 o 
   3   4   6      196.21      200.22      3.65 o 
   4   4   6       92.61       86.25      3.10 o 
   5   4   6       72.10       85.87      3.35 o 
   6   4   6       10.84       11.35      1.91 o 
   7   4   6        5.84       12.52      2.75 o 
  -8   5   6       17.27       22.11      2.45 o 
  -7   5   6      445.18      465.53      6.93 o 
  -6   5   6      271.20      264.10      4.83 o 
  -5   5   6        9.25       10.55      1.36 o 
  -4   5   6        0.08        1.37      0.88 o 
  -3   5   6      628.84      608.68      7.11 o 
  -2   5   6      401.89      360.83      4.94 o 
  -1   5   6     2037.54     2106.87     15.92 o 
   0   5   6        6.70        3.91      0.96 o 
   1   5   6      265.68      239.50      4.38 o 
   2   5   6      233.31      228.02      4.52 o 
   3   5   6      121.11      115.33      3.57 o 
   4   5   6      771.44      805.53     10.20 o 
   5   5   6      227.80      238.40      5.73 o 
   6   5   6        5.35        5.44      1.69 o 
   7   5   6       73.01       73.42      4.03 o 
  -8   6   6      295.07      297.76     12.42 o 
  -7   6   6       18.86       16.89      3.55 o 
  -6   6   6      827.82      856.04     11.15 o 
  -5   6   6      113.51      105.09      3.70 o 
  -4   6   6      780.00      803.47      9.95 o 
  -3   6   6       73.21       70.17      2.87 o 
  -2   6   6     1465.97     1404.36     15.88 o 
  -1   6   6      279.27      271.99      7.48 o 
   0   6   6     1215.78     1343.84     13.47 o 
   1   6   6        5.95        9.77      1.38 o 
   2   6   6      169.46      163.60      4.06 o 
   3   6   6      208.21      187.52      6.49 o 
   4   6   6      885.35      911.50     11.24 o 
   5   6   6        1.69        2.12      1.52 o 
   6   6   6      222.43      245.38      7.75 o 
  -7   7   6      207.20      212.95      7.51 o 
  -6   7   6       66.61       70.39      4.55 o 
  -5   7   6       43.14       47.17      3.70 o 
  -4   7   6       26.34       29.18      3.01 o 
  -3   7   6      316.77      310.61      7.86 o 
  -2   7   6       76.38       70.78      4.06 o 
  -1   7   6      772.79      698.13     16.18 o 
   0   7   6       15.39       14.05      3.15 o 
   1   7   6      312.45      289.28      5.34 o 
   2   7   6      226.62      225.78      5.79 o 
   3   7   6      113.03      103.71      4.92 o 
   4   7   6       83.46       80.78      3.65 o 
   5   7   6      159.88      164.02      5.07 o 
   6   7   6       43.25       39.85      3.12 o 
  -7   8   6       36.11       32.83      3.90 o 
  -6   8   6      301.31      304.98      9.13 o 
  -5   8   6       35.06       33.75      3.69 o 
  -4   8   6      357.31      338.41     17.56 o 
  -3   8   6       91.68       89.13      4.80 o 
  -2   8   6      225.46      222.37      6.92 o 
  -1   8   6      297.47      281.00     10.66 o 
   0   8   6      278.39      273.22     10.36 o 
   1   8   6        8.67       11.13      3.15 o 
   2   8   6      794.60      824.45     37.63 o 
   3   8   6        0.50        0.88      1.75 o 
   4   8   6        2.04       -0.41      1.62 o 
   5   8   6        4.72        2.67      2.08 o 
  -6   9   6       22.77       17.07      3.30 o 
  -5   9   6      553.56      590.38     21.93 o 
  -4   9   6       64.71       64.57      4.72 o 
  -3   9   6       30.24       33.79      3.57 o 
  -2   9   6       88.51       72.90      4.58 o 
  -1   9   6      402.82      363.28     12.73 o 
   0   9   6       30.41       28.50      4.50 o 
   1   9   6      362.58      338.74     12.22 o 
   2   9   6        0.17        2.34      2.50 o 
   3   9   6      238.23      244.28      7.50 o 
   4   9   6       34.68       40.10      3.78 o 
  -4  10   6      330.37      318.69      9.70 o 
  -3  10   6       23.86       29.46      4.23 o 
  -2  10   6       47.89       51.34      4.32 o 
  -1  10   6       14.68       13.57      3.59 o 
   0  10   6      140.54      127.18      8.26 o 
   1  10   6       20.01       19.60      4.43 o 
   2  10   6      118.67      128.40      8.39 o 
   3  10   6        9.58       13.44      3.89 o 
  -1  11   6       96.07      100.69      7.99 o 
   0  11   6        3.83        3.99      3.52 o 
  -9   0   7      250.11      276.81     11.91 o 
  -7   0   7      561.59      534.16     14.55 o 
  -5   0   7     1402.01     1359.75     14.16 o 
  -3   0   7      620.28      578.81      7.17 o 
  -1   0   7       57.43       61.15      3.45 o 
   1   0   7      143.85      130.60      5.31 o 
   3   0   7       80.43       73.85      4.74 o 
   5   0   7     1604.66     1795.34     29.44 o 
   7   0   7       16.84       31.37      4.84 o 
  -9   1   7       23.15       25.77      3.40 o 
  -8   1   7      517.94      521.52     10.91 o 
  -7   1   7      278.72      274.33      7.31 o 
  -6   1   7      194.33      192.13      5.24 o 
  -5   1   7       21.98       27.04      3.85 o 
  -4   1   7     2519.06     2369.72     19.60 o 
  -3   1   7      713.59      691.45      7.64 o 
  -2   1   7     6382.95     6883.32     36.35 o 
  -1   1   7      145.44      143.94      2.87 o 
   0   1   7     2636.70     2490.20     17.78 o 
   1   1   7       29.38       32.65      2.32 o 
   2   1   7     1326.52     1305.47     11.62 o 
   3   1   7       74.86       71.99      2.68 o 
   4   1   7       88.64       81.27      2.97 o 
   5   1   7        7.77       10.06      1.71 o 
   6   1   7      416.45      413.47      7.62 o 
   7   1   7       75.55       68.75      3.60 o 
  -9   2   7      796.97      826.31     23.67 o 
  -8   2   7        9.67       10.54      2.34 o 
  -7   2   7      284.33      293.57      5.82 o 
  -6   2   7        2.91        3.33      1.17 o 
  -5   2   7     2649.54     2715.50     26.31 o 
  -4   2   7      156.71      156.26      3.50 o 
  -3   2   7      973.79      936.89      9.05 o 
  -2   2   7        0.16       -0.10      0.65 o 
  -1   2   7      445.42      456.43      5.55 o 
   0   2   7     2085.57     2197.21     20.19 o 
   1   2   7      503.76      500.10      5.19 o 
   2   2   7      509.09      520.85      6.46 o 
   3   2   7      486.58      464.67      6.50 o 
   4   2   7        0.18        1.31      1.17 o 
   5   2   7      219.71      197.67      4.93 o 
   6   2   7        0.09        0.88      1.36 o 
   7   2   7       17.66       14.46      2.16 o 
  -9   3   7       22.98       24.21      3.39 o 
  -8   3   7      280.92      268.41      7.78 o 
  -7   3   7        0.13        1.65      1.21 o 
  -6   3   7        8.88        9.69      1.54 o 
  -5   3   7      753.98      741.89      8.88 o 
  -4   3   7     1983.78     2009.53     16.34 o 
  -3   3   7       30.30       29.88      1.68 o 
  -2   3   7     2034.64     2028.46     15.62 o 
  -1   3   7      665.64      584.23      5.20 o 
   0   3   7      153.74      112.50      2.24 o 
   1   3   7      276.06      268.74      6.80 o 
   2   3   7     2473.93     2595.12     16.90 o 
   3   3   7      138.27      131.82      3.49 o 
   4   3   7      124.76      128.27      3.71 o 
   5   3   7       28.29       28.37      2.27 o 
   6   3   7       23.12       26.34      3.88 o 
   7   3   7        3.80        3.32      1.71 o 
  -9   4   7      150.10      151.15      6.39 o 
  -8   4   7        6.96        5.79      1.69 o 
  -7   4   7      205.03      201.96      5.12 o 
  -6   4   7      985.23      974.49     11.24 o 
  -5   4   7     1706.98     1779.26     15.87 o 
  -4   4   7      119.36      115.71      4.56 o 
  -3   4   7     2121.33     2126.20     16.68 o 
  -2   4   7      327.15      313.81      4.79 o 
  -1   4   7       19.01       15.24      0.96 o 
   0   4   7       46.38       48.18      1.61 o 
   1   4   7       28.24       26.15      1.38 o 
   2   4   7       20.14       17.24      1.32 o 
   3   4   7     1046.61     1077.40      9.67 o 
   4   4   7      341.79      322.74      6.04 o 
   5   4   7      513.05      508.21      9.22 o 
   6   4   7        0.71        0.51      1.62 o 
   7   4   7       32.94       38.02      4.69 o 
  -8   5   7      378.51      393.21      9.51 o 
  -7   5   7        4.96        6.04      1.67 o 
  -6   5   7      492.70      495.70      7.78 o 
  -5   5   7     1210.71     1214.43     12.70 o 
  -4   5   7      612.14      649.44     12.40 o 
  -3   5   7        0.63        0.03      0.89 o 
  -2   5   7     1421.24     1366.87     15.60 o 
  -1   5   7       88.50       83.84      3.49 o 
   0   5   7     1514.73     1595.70     13.50 o 
   1   5   7       26.24       24.05      1.75 o 
   2   5   7      221.94      211.71      4.51 o 
   3   5   7      982.89     1054.82     11.66 o 
   4   5   7      196.60      196.08      4.99 o 
   5   5   7      530.12      538.04     15.85 o 
   6   5   7       17.29       14.84      2.48 o 
  -8   6   7        0.24        0.03      2.64 o 
  -7   6   7      653.01      702.25     14.43 o 
  -6   6   7      250.92      246.42      9.51 o 
  -5   6   7        3.27        4.01      1.59 o 
  -4   6   7      281.64      282.33      6.88 o 
  -3   6   7     1110.97     1109.09     14.29 o 
  -2   6   7      110.84      107.15      4.06 o 
  -1   6   7      877.28      827.49     11.65 o 
   0   6   7      139.76      125.05      4.37 o 
   1   6   7     1406.82     1462.19     13.63 o 
   2   6   7       68.29       54.84      2.63 o 
   3   6   7        4.67       13.00      3.02 o 
   4   6   7       68.70       62.56      3.72 o 
   5   6   7      569.04      575.88      9.47 o 
   6   6   7       24.97       22.86      2.66 o 
  -7   7   7        0.78       -1.32      2.94 o 
  -6   7   7      249.81      241.04     10.86 o 
  -5   7   7       40.79       42.95      5.18 o 
  -4   7   7      149.96      141.13      7.78 o 
  -3   7   7        9.14       13.06      3.22 o 
  -2   7   7       24.67       28.23      3.96 o 
  -1   7   7       43.38       44.81      4.60 o 
   0   7   7     1652.12     1618.33     46.92 o 
   1   7   7       23.36       22.36      2.84 o 
   2   7   7       11.13       14.06      2.80 o 
   3   7   7      132.45      138.61      4.28 o 
   4   7   7       41.89       50.57      3.07 o 
   5   7   7       47.90       47.10      3.18 o 
  -6   8   7        0.53        1.25      2.22 o 
  -5   8   7      760.20      761.84     19.88 o 
  -4   8   7       12.71       11.00      3.66 o 
  -3   8   7      507.58      465.18     14.59 o 
  -2   8   7        6.35       -0.71      2.13 o 
  -1   8   7      226.84      235.28      9.81 o 
   0   8   7      123.84      131.38      7.41 o 
   1   8   7      498.89      507.18     14.72 o 
   2   8   7       78.68       74.14      5.43 o 
   3   8   7      225.81      250.70      8.17 o 
   4   8   7        2.03        2.77      1.94 o 
   5   8   7       84.74       87.27      4.99 o 
  -5   9   7       64.39       69.88      6.77 o 
  -4   9   7      644.95      644.08     18.82 o 
  -3   9   7       66.90       70.53      6.57 o 
  -2   9   7        2.64        5.28      2.88 o 
  -1   9   7       28.24       32.59      4.81 o 
   0   9   7      338.65      338.40     12.42 o 
   1   9   7       10.73       11.71      3.45 o 
   2   9   7      289.68      297.69     11.98 o 
   3   9   7        9.23        9.31      3.45 o 
   4   9   7      128.34      134.80      6.08 o 
  -4  10   7        5.37        5.99      3.69 o 
  -3  10   7       91.43       89.08      7.34 o 
  -2  10   7       13.47       17.36      4.13 o 
  -1  10   7      146.73      143.70      8.93 o 
   0  10   7        0.05        1.18      2.47 o 
   1  10   7      450.16      462.20     15.40 o 
   2  10   7        0.10        1.32      2.81 o 
  -8   0   8      438.16      430.53     14.21 o 
  -6   0   8      503.61      527.42     13.84 o 
  -4   0   8      415.02      431.63      6.42 o 
  -2   0   8     1297.38     1616.73     15.25 o 
   0   0   8     4015.47     4036.99     47.42 o 
   2   0   8      225.39      245.23      8.02 o 
   4   0   8      952.90      954.06     18.99 o 
   6   0   8      223.33      209.87      9.61 o 
  -9   1   8      182.66      185.84     10.53 o 
  -8   1   8        7.61        9.27      2.35 o 
  -7   1   8      513.05      535.98     10.71 o 
  -6   1   8      229.80      223.18      9.26 o 
  -5   1   8      974.12      947.68      9.93 o 
  -4   1   8      130.71      116.75      3.65 o 
  -3   1   8      709.73      649.52      7.57 o 
  -2   1   8     1872.90     2076.93     27.45 o 
  -1   1   8     3994.47     4147.47     26.75 o 
   0   1   8       13.29       15.08      1.78 o 
   1   1   8       33.20       20.78      1.91 o 
   2   1   8      551.18      580.42      8.96 o 
   3   1   8      364.39      349.33      7.48 o 
   4   1   8        2.85        3.39      1.32 o 
   5   1   8      386.36      387.43      7.04 o 
   6   1   8       59.98       49.02      3.71 o 
   7   1   8       71.99       83.23      4.76 o 
  -9   2   8       27.93       24.98      4.40 o 
  -8   2   8      298.84      282.37      8.05 o 
  -7   2   8      157.50      141.26      5.48 o 
  -6   2   8      639.76      642.89      8.49 o 
  -5   2   8      260.81      252.85      4.89 o 
  -4   2   8     1417.92     1358.24     14.00 o 
  -3   2   8      186.92      207.61      3.93 o 
  -2   2   8     1443.85     1574.99     24.60 o 
  -1   2   8        0.74       -0.02      0.71 o 
   0   2   8      543.13      485.61      6.14 o 
   1   2   8      113.49      127.18      2.68 o 
   2   2   8     1643.90     1635.31     24.33 o 
   3   2   8      201.07      182.22      7.30 o 
   4   2   8     1763.67     1683.08     15.69 o 
   5   2   8        2.08        5.70      2.45 o 
   6   2   8      121.47      119.47      4.28 o 
   7   2   8       64.01       60.11      4.95 o 
  -9   3   8      166.50      159.74      7.19 o 
  -8   3   8        5.60        6.08      2.35 o 
  -7   3   8       79.58       94.52      3.52 o 
  -6   3   8       35.95       30.85      2.20 o 
  -5   3   8     1167.12     1176.29     11.99 o 
  -4   3   8       22.80       24.30      1.75 o 
  -3   3   8     1043.53     1032.86     10.46 o 
  -2   3   8        0.05        0.68      0.83 o 
  -1   3   8      340.90      365.23      7.84 o 
   0   3   8      596.20      591.24      7.80 o 
   1   3   8        5.83       13.17      1.15 o 
   2   3   8        7.21        8.59      1.58 o 
   3   3   8     1343.55     1333.42     12.88 o 
   4   3   8       72.21       75.35      3.10 o 
   5   3   8       99.67      101.29      4.62 o 
   6   3   8       24.46       22.35      2.41 o 
   7   3   8       12.37       19.78      2.51 o 
  -8   4   8      371.83      367.90      9.23 o 
  -7   4   8        0.07        0.61      1.24 o 
  -6   4   8       40.14       43.50      2.56 o 
  -5   4   8       60.96       64.13      2.83 o 
  -4   4   8       89.03       90.65      3.07 o 
  -3   4   8       10.06       12.84      1.95 o 
  -2   4   8     1133.18     1159.45     10.95 o 
  -1   4   8      240.77      235.91      4.45 o 
   0   4   8      667.88      697.25      6.50 o 
   1   4   8       60.82       57.46      1.98 o 
   2   4   8     1201.50     1222.30     10.24 o 
   3   4   8      481.61      461.69      6.08 o 
   4   4   8      224.88      204.79      4.45 o 
   5   4   8      822.89      864.75     14.08 o 
   6   4   8       24.36       24.53      3.25 o 
  -8   5   8        2.94        1.95      1.57 o 
  -7   5   8      423.71      457.31      7.97 o 
  -6   5   8      211.91      210.35      5.10 o 
  -5   5   8      970.55      967.62     11.00 o 
  -4   5   8     1694.11     1704.79     15.18 o 
  -3   5   8     1323.40     1311.99     23.29 o 
  -2   5   8       10.60        9.34      1.76 o 
  -1   5   8     1911.44     1919.16     39.39 o 
   0   5   8      772.60      763.24     11.21 o 
   1   5   8      439.21      440.04     11.26 o 
   2   5   8        2.94        3.98      1.31 o 
   3   5   8      637.67      609.34      8.70 o 
   4   5   8        1.21        0.67      1.27 o 
   5   5   8      184.88      182.10      5.35 o 
   6   5   8       43.57       50.91      4.92 o 
  -8   6   8       42.73       30.36      5.04 o 
  -7   6   8        2.06        1.63      1.94 o 
  -6   6   8      354.60      359.54      8.70 o 
  -5   6   8       13.57       15.34      2.33 o 
  -4   6   8       18.79       16.61      2.27 o 
  -3   6   8        1.99        2.99      1.47 o 
  -2   6   8      337.72      305.21     10.20 o 
  -1   6   8      296.89      303.20      7.36 o 
   0   6   8      407.04      388.65      7.94 o 
   1   6   8       21.17       20.02      1.82 o 
   2   6   8       69.23       65.00      2.90 o 
   3   6   8       26.64       26.68      2.28 o 
   4   6   8      124.02      121.59      4.26 o 
   5   6   8      207.00      212.14      5.86 o 
   6   6   8      158.49      178.35      5.78 o 
  -7   7   8      253.02      274.27     12.18 o 
  -6   7   8      242.80      246.01     11.13 o 
  -5   7   8      856.78      839.49     20.27 o 
  -4   7   8        1.53        1.73      2.50 o 
  -3   7   8      199.95      182.52      8.60 o 
  -2   7   8       40.68       42.04      2.98 o 
  -1   7   8      462.13      467.41     17.94 o 
   0   7   8      236.60      218.26     13.05 o 
   1   7   8      302.78      326.89     18.14 o 
   2   7   8       16.68       23.22      2.12 o 
   3   7   8      172.44      172.26      8.59 o 
   4   7   8       42.06       50.71      6.19 o 
   5   7   8      114.64      114.06      4.58 o 
  -6   8   8      249.53      272.44     12.35 o 
  -5   8   8       11.43        9.58      3.76 o 
  -4   8   8      251.85      259.41     11.41 o 
  -3   8   8        3.94        4.98      2.94 o 
  -2   8   8      159.06      149.25      8.16 o 
  -1   8   8       30.47       18.28      3.86 o 
   0   8   8      969.40      928.81     21.08 o 
   1   8   8       32.77       29.11      4.43 o 
   2   8   8      233.03      224.42     10.36 o 
   3   8   8        4.59        2.60      1.99 o 
   4   8   8       40.00       32.36      3.54 o 
  -5   9   8      263.96      295.66     13.17 o 
  -4   9   8        1.10        0.37      2.94 o 
  -3   9   8      118.04      117.37      8.12 o 
  -2   9   8        0.01        3.62      2.98 o 
  -1   9   8      170.84      173.86      9.10 o 
   0   9   8       80.47       76.62      6.43 o 
   1   9   8      309.37      325.85     12.62 o 
   2   9   8      119.30      117.84      7.82 o 
   3   9   8       77.25       72.02      6.87 o 
  -3  10   8       17.04       16.52      4.40 o 
  -2  10   8       96.11      102.72      7.61 o 
  -1  10   8       47.88       49.07      5.85 o 
   0  10   8       43.87       45.28      5.72 o 
   1  10   8      247.60      247.91     11.61 o 
  -9   0   9       95.18      116.08      8.16 o 
  -7   0   9      432.44      430.86     13.50 o 
  -5   0   9      626.87      637.08     14.99 o 
  -3   0   9     1477.87     1502.40     14.79 o 
  -1   0   9     5701.65     5868.46     64.66 o 
   1   0   9      142.58      106.13      5.31 o 
   3   0   9     1197.39     1145.85     20.78 o 
   5   0   9      396.87      397.09     12.79 o 
   7   0   9       14.43       12.62      3.79 o 
  -9   1   9        7.57       11.96      2.75 o 
  -8   1   9      708.71      701.22     13.25 o 
  -7   1   9      327.02      325.88      9.43 o 
  -6   1   9      292.66      309.48      7.54 o 
  -5   1   9       19.00       14.88      3.60 o 
  -4   1   9      593.59      598.17     12.91 o 
  -3   1   9      278.42      282.08      4.62 o 
  -2   1   9     2013.44     2113.85     49.10 o 
  -1   1   9      165.08      170.84      2.84 o 
   0   1   9      254.06      236.87      6.50 o 
   1   1   9      370.63      387.32      7.28 o 
   2   1   9      379.01      366.74      7.27 o 
   3   1   9        1.10        3.75      1.95 o 
   4   1   9       46.09       52.53      3.40 o 
   5   1   9        0.00       -0.68      1.56 o 
   6   1   9      215.49      238.66      7.39 o 
   7   1   9        2.52        2.34      1.98 o 
  -9   2   9      185.35      220.37      7.84 o 
  -8   2   9        0.68       -1.47      1.60 o 
  -7   2   9      186.30      174.13      6.14 o 
  -6   2   9       73.71       69.04      3.78 o 
  -5   2   9      110.31      109.66      4.16 o 
  -4   2   9       71.40       73.28      2.62 o 
  -3   2   9     1144.49     1100.50     11.47 o 
  -2   2   9       27.45       28.50      2.43 o 
  -1   2   9     3900.60     4048.38     27.81 o 
   0   2   9       60.36       60.56      2.37 o 
   1   2   9     2025.85     1926.56     17.01 o 
   2   2   9       26.35       21.97      1.80 o 
   3   2   9      649.47      646.12      8.80 o 
   4   2   9        6.98        9.94      1.63 o 
   5   2   9      154.68      156.32      4.65 o 
   6   2   9        3.80        5.97      1.66 o 
   7   2   9        2.93        9.52      2.42 o 
  -9   3   9       13.57       12.68      2.96 o 
  -8   3   9      587.31      595.12     12.07 o 
  -7   3   9       24.90       19.43      2.65 o 
  -6   3   9      212.05      210.68      6.82 o 
  -5   3   9      864.18      863.06     10.11 o 
  -4   3   9     1041.71     1079.82     11.11 o 
  -3   3   9       13.10       11.54      1.39 o 
  -2   3   9     1590.97     1642.05     20.13 o 
  -1   3   9        4.35        6.12      1.15 o 
   0   3   9       11.69       10.33      1.05 o 
   1   3   9      133.63      120.04      3.83 o 
   2   3   9      955.96      902.25      8.65 o 
   3   3   9       19.19       24.28      1.99 o 
   4   3   9        2.15        3.38      1.42 o 
   5   3   9       88.71       73.26      4.55 o 
   6   3   9      243.54      222.24      5.95 o 
  -8   4   9       29.11       36.80      3.60 o 
  -7   4   9      216.88      200.24      5.26 o 
  -6   4   9      314.75      303.44      6.07 o 
  -5   4   9      630.02      628.90      8.56 o 
  -4   4   9     3960.56     3983.99     39.36 o 
  -3   4   9     1866.21     1890.50     16.02 o 
  -2   4   9       57.05       52.92      2.38 o 
  -1   4   9      279.83      278.87      4.90 o 
   0   4   9        4.48        5.11      0.92 o 
   1   4   9      990.00     1008.89      8.91 o 
   2   4   9       39.33       33.53      1.84 o 
   3   4   9      593.18      605.90      7.32 o 
   4   4   9      409.18      370.45      8.54 o 
   5   4   9       82.24       97.49      4.13 o 
   6   4   9       30.09       31.72      3.66 o 
  -8   5   9      186.72      209.28      7.14 o 
  -7   5   9       32.00       33.65      3.47 o 
  -6   5   9      141.66      150.83      4.95 o 
  -5   5   9      215.09      200.92      4.82 o 
  -4   5   9      943.23      965.27     18.36 o 
  -3   5   9       81.73       73.73      4.03 o 
  -2   5   9      954.89      949.56     26.53 o 
  -1   5   9      319.64      318.67      7.08 o 
   0   5   9      483.91      484.20      8.94 o 
   1   5   9       19.16       11.52      1.50 o 
   2   5   9      418.69      421.52      6.87 o 
   3   5   9      476.64      461.49      7.69 o 
   4   5   9      260.27      257.70      6.09 o 
   5   5   9      182.99      148.37      6.40 o 
   6   5   9      188.16      208.36      6.31 o 
  -7   6   9      367.78      384.00      9.58 o 
  -6   6   9       38.10       36.60      3.33 o 
  -5   6   9       42.83       39.89      3.28 o 
  -4   6   9      452.95      438.95      9.06 o 
  -3   6   9      339.45      336.44      7.69 o 
  -2   6   9      331.61      314.71     12.95 o 
  -1   6   9      295.34      309.39      7.27 o 
   0   6   9       27.07       18.05      2.37 o 
   1   6   9      633.61      589.95     27.36 o 
   2   6   9       13.65       11.91      1.73 o 
   3   6   9      118.64      116.02      4.05 o 
   4   6   9        0.08        2.64      1.56 o 
   5   6   9        7.05        6.11      1.99 o 
  -7   7   9        3.36        9.54      3.89 o 
  -6   7   9      407.26      420.88     14.55 o 
  -5   7   9       21.00       18.95      4.16 o 
  -4   7   9      452.71      406.36     13.37 o 
  -3   7   9        7.82        5.97      1.80 o 
  -2   7   9      491.02      471.77      9.30 o 
  -1   7   9        9.91        3.16      1.64 o 
   0   7   9      897.44      883.47     55.25 o 
   1   7   9      198.52      200.35      6.26 o 
   2   7   9       90.01       93.80      5.91 o 
   3   7   9       65.31       66.76      3.35 o 
   4   7   9      249.58      282.42     10.00 o 
  -6   8   9        8.03        7.78      3.72 o 
  -5   8   9      231.74      240.43     11.27 o 
  -4   8   9        7.73       10.46      3.35 o 
  -3   8   9      355.95      356.81     12.96 o 
  -2   8   9        0.64       -0.41      2.23 o 
  -1   8   9        4.93        4.74      2.78 o 
   0   8   9        0.92       -0.17      2.20 o 
   1   8   9      491.21      412.15     13.74 o 
   2   8   9       58.36       63.42      6.16 o 
   3   8   9       49.18       52.39      6.06 o 
   4   8   9       14.01       12.93      4.20 o 
  -5   9   9       13.58       19.83      4.91 o 
  -4   9   9      186.50      175.38     10.02 o 
  -3   9   9       32.21       37.16      5.48 o 
  -2   9   9       86.52       96.12      7.34 o 
  -1   9   9       45.24       47.08      5.65 o 
   0   9   9      111.87      116.56      7.92 o 
   1   9   9        0.46       -0.81      2.47 o 
   2   9   9      186.70      173.28      9.81 o 
  -2  10   9       24.20       17.19      4.54 o 
  -1  10   9       62.10       64.88      6.70 o 
   0  10   9        0.04       -0.74      2.27 o 
  -8   0  10      743.91      717.52     19.19 o 
  -6   0  10      269.59      326.66     11.24 o 
  -4   0  10     1424.26     1385.63     23.52 o 
  -2   0  10     2793.23     2846.29     28.31 o 
   0   0  10     3744.59     3771.18     47.01 o 
   2   0  10      605.79      621.44     14.55 o 
   4   0  10      589.25      546.41     14.72 o 
   6   0  10        0.90        3.66      2.64 o 
  -9   1  10      362.26      390.76     29.07 o 
  -8   1  10       32.98       23.16      4.23 o 
  -7   1  10      915.48      958.53     15.29 o 
  -6   1  10       13.59       10.39      2.44 o 
  -5   1  10      313.44      306.15      8.93 o 
  -4   1  10      131.59      134.37      5.58 o 
  -3   1  10      430.83      415.51      5.89 o 
  -2   1  10      289.74      273.01      4.76 o 
  -1   1  10     1422.08     1477.32     10.92 o 
   0   1  10        0.83        1.21      0.94 o 
   1   1  10       79.64       68.25      4.26 o 
   2   1  10       10.28       16.70      3.74 o 
   3   1  10      712.94      713.70     11.51 o 
   4   1  10       32.43       31.78      2.98 o 
   5   1  10      347.85      327.47      8.40 o 
   6   1  10        0.50       -0.76      1.57 o 
  -9   2  10       40.21       49.17      4.35 o 
  -8   2  10       89.07       85.98      5.62 o 
  -7   2  10       10.69       17.13      2.75 o 
  -6   2  10      590.34      645.96     13.27 o 
  -5   2  10       28.18       22.59      2.47 o 
  -4   2  10     1489.38     1470.39     13.61 o 
  -3   2  10       38.13       27.60      1.81 o 
  -2   2  10      841.79      823.33     10.63 o 
  -1   2  10       89.15       89.89      2.88 o 
   0   2  10      526.80      524.37      9.93 o 
   1   2  10        9.25       11.24      1.52 o 
   2   2  10        3.62        2.54      1.51 o 
   3   2  10       48.57       54.79      4.37 o 
   4   2  10       78.92       79.58      4.14 o 
   5   2  10        6.82        8.82      2.20 o 
   6   2  10      204.69      210.42      7.26 o 
  -8   3  10        0.04       -0.42      1.76 o 
  -7   3  10      437.34      422.84      9.74 o 
  -6   3  10       21.03       17.14      2.48 o 
  -5   3  10     1749.13     1798.89     16.43 o 
  -4   3  10       21.29       20.34      1.78 o 
  -3   3  10       92.03       79.33      2.88 o 
  -2   3  10       95.14       94.56      3.04 o 
  -1   3  10      877.87      942.45     16.69 o 
   0   3  10      245.27      233.70      4.67 o 
   1   3  10      991.46      973.91      8.94 o 
   2   3  10       47.71       46.47      2.16 o 
   3   3  10      191.19      176.91      3.95 o 
   4   3  10       38.85       40.43      2.67 o 
   5   3  10      201.12      193.68      5.44 o 
   6   3  10      308.08      339.49      9.49 o 
  -8   4  10      234.78      241.45     14.18 o 
  -7   4  10        3.20       -0.09      2.34 o 
  -6   4  10      339.74      343.27      6.59 o 
  -5   4  10       58.90       59.79      4.31 o 
  -4   4  10     1251.11     1214.01     12.51 o 
  -3   4  10     1191.02     1133.01     11.66 o 
  -2   4  10      775.01      761.05     13.49 o 
  -1   4  10       20.86       21.99      1.81 o 
   0   4  10     1288.05     1274.11     17.64 o 
   1   4  10       59.85       58.47      2.22 o 
   2   4  10      298.15      304.42      4.93 o 
   3   4  10       21.01       21.93      2.73 o 
   4   4  10        3.90        1.69      1.48 o 
   5   4  10        0.70        3.02      1.67 o 
   6   4  10      165.96      174.66      8.93 o 
  -8   5  10       93.63      101.53      5.28 o 
  -7   5  10       89.62       86.41      4.17 o 
  -6   5  10      148.04      139.83      4.37 o 
  -5   5  10      157.59      152.18      7.09 o 
  -4   5  10      114.57      106.96      4.43 o 
  -3   5  10       70.32       69.57      3.72 o 
  -2   5  10        3.22        3.42      1.55 o 
  -1   5  10      316.10      313.06     10.56 o 
   0   5  10       69.43       72.05      3.84 o 
   1   5  10      326.69      318.15      7.65 o 
   2   5  10      119.18      117.30      4.63 o 
   3   5  10      142.95      160.97      6.16 o 
   4   5  10      120.51       98.70      6.86 o 
   5   5  10       27.15       39.36      3.17 o 
  -7   6  10        2.24        2.22      1.93 o 
  -6   6  10      324.04      332.81      8.62 o 
  -5   6  10        2.31        3.50      1.86 o 
  -4   6  10     1856.16     1908.27     65.64 o 
  -3   6  10       68.44       67.63      4.76 o 
  -2   6  10      475.81      464.10     14.52 o 
  -1   6  10       44.30       41.86      3.17 o 
   0   6  10      252.69      256.91      6.98 o 
   1   6  10      146.60      137.61      5.27 o 
   2   6  10       31.95       41.42      3.47 o 
   3   6  10       56.78       53.19      3.10 o 
   4   6  10      537.54      522.99      9.18 o 
   5   6  10       17.01       16.69      3.16 o 
  -6   7  10      187.01      185.77      9.78 o 
  -5   7  10      278.27      293.36     11.85 o 
  -4   7  10       59.40       53.24      3.71 o 
  -3   7  10      295.18      261.46      7.21 o 
  -2   7  10        0.61        0.09      1.39 o 
  -1   7  10      335.43      337.12     11.46 o 
   0   7  10       52.11       49.34      3.54 o 
   1   7  10      267.48      235.80     10.39 o 
   2   7  10       20.86       20.14      2.91 o 
   3   7  10      227.87      245.28     10.97 o 
   4   7  10        3.56        6.76      1.95 o 
  -5   8  10        0.00       -0.27      2.61 o 
  -4   8  10       42.19       25.79      4.87 o 
  -3   8  10       84.58       75.03      6.29 o 
  -2   8  10      289.43      303.14     11.98 o 
  -1   8  10        3.69        3.55      2.74 o 
   0   8  10       94.20      104.51      7.28 o 
   1   8  10       18.35       25.72      4.60 o 
   2   8  10      345.09      401.62     14.49 o 
   3   8  10       38.50       41.93      5.85 o 
  -4   9  10        9.83        8.12      3.72 o 
  -3   9  10       71.39       71.31      6.94 o 
  -2   9  10       46.18       43.18      5.62 o 
  -1   9  10      274.39      267.10     11.68 o 
   0   9  10        3.05       -2.34      2.34 o 
   1   9  10      257.80      270.45     11.98 o 
  -9   0  11       40.73       38.48      5.79 o 
  -7   0  11     1570.77     1486.59     28.60 o 
  -5   0  11       98.48      100.79      6.36 o 
  -3   0  11     1821.13     1772.84     27.79 o 
  -1   0  11      485.63      481.27      7.81 o 
   1   0  11       82.04       64.84      5.08 o 
   3   0  11     1096.43     1108.32     21.80 o 
   5   0  11      106.30      118.72      7.58 o 
  -9   1  11        1.89        0.68      2.96 o 
  -8   1  11      458.94      502.15     11.81 o 
  -7   1  11       11.87       13.23      2.63 o 
  -6   1  11       78.85       90.02      7.43 o 
  -5   1  11        7.02        7.35      1.84 o 
  -4   1  11      285.48      274.90      6.84 o 
  -3   1  11       25.49       29.99      1.88 o 
  -2   1  11     2237.22     2317.85     18.80 o 
  -1   1  11      103.24       94.81      2.57 o 
   0   1  11      681.78      697.95      8.59 o 
   1   1  11       27.61       30.05      2.66 o 
   2   1  11      376.64      355.66      7.94 o 
   3   1  11        1.90        2.64      2.44 o 
   4   1  11      626.46      597.75     11.37 o 
   5   1  11       15.42       16.06      2.64 o 
   6   1  11      193.75      205.93      7.35 o 
  -8   2  11      119.32      129.55      7.26 o 
  -7   2  11      747.91      704.48     13.06 o 
  -6   2  11        2.23        3.13      1.73 o 
  -5   2  11      420.56      440.03      9.12 o 
  -4   2  11       14.81       14.08      1.60 o 
  -3   2  11       42.84       44.78      3.73 o 
  -2   2  11      283.89      296.00      5.31 o 
  -1   2  11     1436.08     1537.81     14.16 o 
   0   2  11        4.05        2.76      1.10 o 
   1   2  11      133.67      135.23      3.84 o 
   2   2  11       10.17       10.02      1.60 o 
   3   2  11      253.52      248.42      6.84 o 
   4   2  11        3.58        5.30      1.97 o 
   5   2  11        0.96        1.18      1.71 o 
   6   2  11       23.89       26.91      3.81 o 
  -8   3  11      168.23      205.00      7.35 o 
  -7   3  11        1.20        2.49      1.78 o 
  -6   3  11      732.32      690.74     19.41 o 
  -5   3  11       10.54       12.13      2.21 o 
  -4   3  11      316.34      311.33      8.69 o 
  -3   3  11     1702.06     1682.05     22.30 o 
  -2   3  11      770.00      781.16      9.31 o 
  -1   3  11       11.51        8.20      1.43 o 
   0   3  11     1361.84     1432.06     13.84 o 
   1   3  11      242.67      245.10      5.18 o 
   2   3  11     1168.95     1183.77     12.88 o 
   3   3  11       14.86       17.18      1.77 o 
   4   3  11        1.21        2.40      1.49 o 
   5   3  11        0.10        1.87      1.61 o 
  -8   4  11       47.03       50.07      4.16 o 
  -7   4  11      387.15      385.81      9.48 o 
  -6   4  11      152.14      151.21      5.70 o 
  -5   4  11     1044.03     1036.05     11.93 o 
  -4   4  11       13.64       13.23      1.94 o 
  -3   4  11      100.25       90.07      3.22 o 
  -2   4  11      254.06      254.42      5.14 o 
  -1   4  11      477.46      478.14      7.23 o 
   0   4  11      120.39      106.42      3.49 o 
   1   4  11      321.91      308.34      7.64 o 
   2   4  11       19.27       16.20      2.01 o 
   3   4  11      158.24      153.48      6.42 o 
   4   4  11       73.44       70.19      3.54 o 
   5   4  11       87.83       89.00      6.10 o 
  -7   5  11       36.86       28.53      4.81 o 
  -6   5  11      225.67      214.25      8.34 o 
  -5   5  11       46.53       46.01      3.45 o 
  -4   5  11      309.27      298.98     14.03 o 
  -3   5  11      452.61      456.54     26.43 o 
  -2   5  11      155.94      148.43      5.25 o 
  -1   5  11       19.87       18.55      2.51 o 
   0   5  11      193.90      205.98      9.12 o 
   1   5  11      308.35      272.68     12.81 o 
   2   5  11      121.92      116.56      5.09 o 
   3   5  11        2.03        2.74      1.59 o 
   4   5  11      235.04      233.79      7.88 o 
   5   5  11        0.50       -0.74      1.66 o 
  -7   6  11      453.51      480.17     12.51 o 
  -6   6  11       29.61       28.89      5.99 o 
  -5   6  11        2.83        1.66      1.77 o 
  -4   6  11       11.01       11.29      3.35 o 
  -3   6  11     1898.75     1969.00     45.47 o 
  -2   6  11       97.47      100.60      8.82 o 
  -1   6  11      382.89      421.71     18.16 o 
   0   6  11        3.48        1.36      1.67 o 
   1   6  11      433.78      421.11      9.48 o 
   2   6  11        9.50       12.14      2.47 o 
   3   6  11      170.38      184.08     12.79 o 
   4   6  11       38.59       34.35      3.02 o 
  -6   7  11      145.69      160.86      9.37 o 
  -5   7  11       60.22       47.55      5.69 o 
  -4   7  11      101.92       91.34      4.68 o 
  -3   7  11       88.27       93.32      4.69 o 
  -2   7  11      451.73      446.48      9.70 o 
  -1   7  11        4.16        0.14      2.18 o 
   0   7  11       26.92       37.33      3.72 o 
   1   7  11       44.20       38.28      3.50 o 
   2   7  11      165.37      150.19      7.38 o 
   3   7  11      170.58      164.19      6.61 o 
  -5   8  11      323.05      353.74     14.05 o 
  -4   8  11        7.07        3.38      2.88 o 
  -3   8  11      393.96      375.56     13.61 o 
  -2   8  11       29.01       29.41      4.84 o 
  -1   8  11       91.05      106.71      7.55 o 
   0   8  11       57.60       75.17      6.87 o 
   1   8  11       61.01       55.54      6.19 o 
   2   8  11        7.68       19.09      4.40 o 
  -3   9  11       57.74       73.14      7.14 o 
  -2   9  11      152.69      151.86      9.34 o 
  -1   9  11       74.92       71.44      6.84 o 
   0   9  11       39.42       43.25      5.82 o 
  -8   0  12      546.99      557.98     17.46 o 
  -6   0  12       37.99       42.27      4.91 o 
  -4   0  12      444.65      410.73     12.25 o 
  -2   0  12      803.14      878.28     18.51 o 
   0   0  12      636.32      650.25     10.11 o 
   2   0  12       25.26       37.43      4.47 o 
   4   0  12      753.62      764.73     19.02 o 
  -8   1  12        3.74        3.11      2.09 o 
  -7   1  12      468.72      440.87     10.30 o 
  -6   1  12       19.75       16.01      2.52 o 
  -5   1  12        5.13       13.07      2.22 o 
  -4   1  12       37.90       34.09      3.05 o 
  -3   1  12     2171.88     2208.89     23.52 o 
  -2   1  12       23.82       21.97      1.85 o 
  -1   1  12     1037.16     1038.76     11.18 o 
   0   1  12        0.47        2.74      1.20 o 
   1   1  12      967.27      928.94     13.34 o 
   2   1  12       44.00       39.14      5.36 o 
   3   1  12        8.67       11.22      2.36 o 
   4   1  12        0.28        3.33      1.72 o 
   5   1  12        8.90       11.07      2.50 o 
  -8   2  12      346.38      367.86      9.89 o 
  -7   2  12       16.87       17.22      2.84 o 
  -6   2  12      771.22      738.72     13.39 o 
  -5   2  12        3.56        2.08      1.49 o 
  -4   2  12     1583.00     1537.16     28.31 o 
  -3   2  12       49.93       46.76      2.59 o 
  -2   2  12        7.03        7.58      1.40 o 
  -1   2  12      188.76      176.65      4.33 o 
   0   2  12      801.28      802.03     10.58 o 
   1   2  12       59.42       64.13      4.38 o 
   2   2  12      176.81      150.52      5.34 o 
   3   2  12       47.76       41.90      3.39 o 
   4   2  12      236.54      218.89     12.81 o 
   5   2  12       31.67       31.79      3.50 o 
  -8   3  12       64.98       80.63      5.04 o 
  -7   3  12       98.97       92.91      4.93 o 
  -6   3  12       67.46       67.35      4.20 o 
  -5   3  12     1181.62     1147.44     32.19 o 
  -4   3  12       50.66       48.63      3.92 o 
  -3   3  12       48.16       44.77      2.45 o 
  -2   3  12       19.78       16.23      1.75 o 
  -1   3  12     1524.69     1622.92     15.37 o 
   0   3  12       54.16       51.72      2.72 o 
   1   3  12     1047.21     1067.39     12.09 o 
   2   3  12       24.95       21.52      2.15 o 
   3   3  12       21.52       25.24      2.41 o 
   4   3  12       19.15       20.55      2.48 o 
   5   3  12        0.77        0.25      1.99 o 
  -7   4  12      114.52      107.42      8.36 o 
  -6   4  12      320.02      322.09      8.44 o 
  -5   4  12       64.12       59.17      4.67 o 
  -4   4  12      249.14      244.58      5.35 o 
  -3   4  12       57.20       56.14      2.75 o 
  -2   4  12        3.84        4.28      1.46 o 
  -1   4  12       97.50       86.03      4.32 o 
   0   4  12     1221.64     1210.97     35.50 o 
   1   4  12      122.66      110.01      4.83 o 
   2   4  12      240.08      231.49     12.59 o 
   3   4  12        0.92        1.23      1.48 o 
   4   4  12       12.23       10.14      2.69 o 
  -7   5  12      222.24      205.36     10.32 o 
  -6   5  12        3.63        5.58      3.05 o 
  -5   5  12      252.32      245.80     19.38 o 
  -4   5  12       33.52       30.42      2.96 o 
  -3   5  12     1256.91     1237.97     16.75 o 
  -2   5  12      207.36      219.83      6.63 o 
  -1   5  12      585.08      585.10     20.58 o 
   0   5  12       25.83       26.89      2.94 o 
   1   5  12      338.27      299.17     14.50 o 
   2   5  12      102.59       99.49      7.01 o 
   3   5  12        4.38        5.91      2.38 o 
   4   5  12       16.43       20.96      2.66 o 
  -6   6  12       80.78       73.34      5.13 o 
  -5   6  12       60.98       68.42      4.34 o 
  -4   6  12      292.69      279.39      9.09 o 
  -3   6  12       13.47        7.62      2.22 o 
  -2   6  12      516.85      528.60     21.30 o 
  -1   6  12       11.38        8.14      2.19 o 
   0   6  12       42.84       55.51      3.98 o 
   1   6  12       13.88       14.30      2.62 o 
   2   6  12      191.41      185.62      6.95 o 
   3   6  12        1.75        1.24      2.02 o 
  -5   7  12      157.10      159.51     11.19 o 
  -4   7  12      181.61      186.64      6.61 o 
  -3   7  12      725.28      708.90     12.82 o 
  -2   7  12       62.61       61.12      4.15 o 
  -1   7  12       74.50       75.13      4.34 o 
   0   7  12        0.38        1.31      1.77 o 
   1   7  12       14.44       14.91      2.80 o 
   2   7  12       69.29       67.41      4.53 o 
  -4   8  12      149.47      134.02      8.83 o 
  -3   8  12        4.93        5.21      3.45 o 
  -2   8  12      186.41      173.45      9.58 o 
  -1   8  12        0.07        2.64      2.94 o 
   0   8  12      112.96      121.80      8.33 o 
   1   8  12       16.54       24.57      4.98 o 
  -7   0  13      225.64      228.28     10.66 o 
  -5   0  13       86.22       99.64      6.63 o 
  -3   0  13     1029.43     1015.25     20.71 o 
  -1   0  13     1050.09     1098.70     21.96 o 
   1   0  13       73.89       75.71      5.69 o 
   3   0  13      183.34      189.73      9.21 o 
   5   0  13       74.93       86.20      7.14 o 
  -8   1  13      242.42      249.46     11.74 o 
  -7   1  13       99.07       93.97      5.02 o 
  -6   1  13     1019.24      940.75     15.35 o 
  -5   1  13       11.69       11.00      2.18 o 
  -4   1  13      799.47      797.10     12.97 o 
  -3   1  13       12.81       12.41      2.17 o 
  -2   1  13      211.42      197.73      6.18 o 
  -1   1  13      132.42      145.09      4.06 o 
   0   1  13       75.56       82.22      3.24 o 
   1   1  13       56.36       46.19      2.79 o 
   2   1  13       31.25       34.00      3.21 o 
   3   1  13       34.42       42.07      3.59 o 
   4   1  13       99.58       91.23      5.03 o 
   5   1  13       28.61       24.38      3.32 o 
  -8   2  13        7.19       11.31      2.76 o 
  -7   2  13      369.80      391.36     10.03 o 
  -6   2  13        2.09       -0.62      1.63 o 
  -5   2  13      565.03      577.16     11.18 o 
  -4   2  13       33.06       34.13      4.64 o 
  -3   2  13      122.42      127.47      4.97 o 
  -2   2  13      290.68      286.23      5.76 o 
  -1   2  13     2018.30     2053.45     18.27 o 
   0   2  13       49.17       54.03      2.82 o 
   1   2  13      558.64      545.65      8.45 o 
   2   2  13       49.59       38.44      2.69 o 
   3   2  13      133.37      134.88      4.64 o 
   4   2  13        1.95        4.71      2.07 o 
  -7   3  13        2.62        3.91      2.08 o 
  -6   3  13     1044.89     1045.38     25.74 o 
  -5   3  13       37.67       31.33      4.35 o 
  -4   3  13      441.81      426.84     15.57 o 
  -3   3  13        0.22        1.26      1.10 o 
  -2   3  13        9.99       10.42      1.64 o 
  -1   3  13       21.47       18.82      3.00 o 
   0   3  13      610.84      613.65     11.42 o 
   1   3  13       18.82       20.67      2.15 o 
   2   3  13       43.16       46.77      2.95 o 
   3   3  13        4.98        3.56      1.62 o 
   4   3  13       35.40       38.74      3.12 o 
  -7   4  13      207.15      215.82     11.74 o 
  -6   4  13       20.23       28.76      3.29 o 
  -5   4  13      787.55      800.75     35.96 o 
  -4   4  13       27.22       22.97      2.40 o 
  -3   4  13       85.45       84.81      3.34 o 
  -2   4  13       79.05       72.68      3.15 o 
  -1   4  13      438.39      456.06     13.39 o 
   0   4  13       56.18       46.37      3.57 o 
   1   4  13       88.19       92.39      8.75 o 
   2   4  13      144.26      139.55      5.83 o 
   3   4  13       90.35       88.38      5.14 o 
   4   4  13       18.89       29.58      5.92 o 
  -7   5  13      233.22      277.49     12.35 o 
  -6   5  13      786.44      843.79     21.22 o 
  -5   5  13        0.06       -0.71      2.20 o 
  -4   5  13      252.73      248.31      7.20 o 
  -3   5  13       17.42       17.75      2.62 o 
  -2   5  13      908.63      886.23     53.22 o 
  -1   5  13       13.25        9.50      2.26 o 
   0   5  13      346.84      365.20     12.27 o 
   1   5  13       23.91       20.92      4.99 o 
   2   5  13       71.30       62.12      5.70 o 
   3   5  13       81.78       94.98      5.40 o 
  -6   6  13        2.80        0.64      2.64 o 
  -5   6  13        3.06        7.33      2.25 o 
  -4   6  13      145.03      150.12      5.92 o 
  -3   6  13      400.67      379.19      9.17 o 
  -2   6  13      183.64      200.18     18.77 o 
  -1   6  13      133.69      125.61      5.54 o 
   0   6  13        8.87        7.06      2.32 o 
   1   6  13       35.55       38.47      3.77 o 
   2   6  13       38.78       33.83      3.74 o 
   3   6  13       71.48       91.98      5.50 o 
  -5   7  13       97.86       96.50      5.84 o 
  -4   7  13      115.24      130.55      5.91 o 
  -3   7  13      127.36      128.61      5.67 o 
  -2   7  13      700.00      701.07     31.54 o 
  -1   7  13       28.82       31.42      3.89 o 
   0   7  13      117.73      138.76      5.93 o 
   1   7  13       26.02       33.03      3.78 o 
   2   7  13       65.11       76.91      5.10 o 
  -3   8  13      255.15      245.27     11.74 o 
  -2   8  13      246.16      267.91     11.81 o 
  -1   8  13       14.58        8.66      3.72 o 
   0   8  13        7.62        4.98      3.18 o 
  -6   0  14      169.81      160.86      8.80 o 
  -4   0  14      118.96      130.33      7.41 o 
  -2   0  14      145.52      152.36      8.05 o 
   0   0  14     1150.56     1189.91     23.86 o 
   2   0  14      345.31      357.25     12.76 o 
   4   0  14       31.51       24.77      4.67 o 
  -7   1  14      495.65      479.78     11.28 o 
  -6   1  14       20.18       14.26      2.58 o 
  -5   1  14      117.62      104.35      4.88 o 
  -4   1  14      128.67      126.26      5.20 o 
  -3   1  14     1093.13     1057.77     15.51 o 
  -2   1  14      461.49      473.36     10.01 o 
  -1   1  14        8.48       10.89      2.27 o 
   0   1  14       31.90       34.59      2.46 o 
   1   1  14      396.01      419.63      7.53 o 
   2   1  14       55.30       58.07      3.25 o 
   3   1  14       25.07       26.44      3.23 o 
   4   1  14        3.98        7.91      2.38 o 
  -7   2  14       13.95       13.97      2.83 o 
  -6   2  14      539.39      519.09     18.46 o 
  -5   2  14        0.04       -1.47      1.47 o 
  -4   2  14      455.90      442.93      9.73 o 
  -3   2  14       20.89       21.58      2.70 o 
  -2   2  14       80.16       82.83      4.30 o 
  -1   2  14       46.43       43.49      2.64 o 
   0   2  14      602.49      619.26      9.14 o 
   1   2  14       15.87       13.95      2.01 o 
   2   2  14      485.16      481.33     12.87 o 
   3   2  14      191.05      181.14      5.46 o 
   4   2  14       69.83       79.85      8.44 o 
  -7   3  14      475.91      495.72     19.58 o 
  -6   3  14        3.15        3.01      1.96 o 
  -5   3  14      295.99      293.20     16.40 o 
  -4   3  14      233.86      208.47      7.36 o 
  -3   3  14      216.76      204.45      6.48 o 
  -2   3  14       33.24       29.21      2.33 o 
  -1   3  14        5.25        3.98      1.47 o 
   0   3  14       41.32       38.06      4.59 o 
   1   3  14      277.83      263.51      6.12 o 
   2   3  14       37.93       37.45      2.85 o 
   3   3  14       71.49       70.81      3.80 o 
  -7   4  14      165.56      215.87      7.68 o 
  -6   4  14      266.13      270.81     10.73 o 
  -5   4  14      177.00      168.51      7.60 o 
  -4   4  14      143.67      129.92      5.35 o 
  -3   4  14        0.03        0.31      1.54 o 
  -2   4  14      490.43      499.46     10.33 o 
  -1   4  14        4.83        5.79      2.11 o 
   0   4  14      539.21      535.26     10.98 o 
   1   4  14       68.15       59.60      4.21 o 
   2   4  14      227.64      241.17     12.64 o 
   3   4  14       17.17       26.45      4.16 o 
  -6   5  14       65.44       61.66      6.40 o 
  -5   5  14       83.76       73.10      6.36 o 
  -4   5  14        0.50        4.54      2.01 o 
  -3   5  14      233.90      226.35      7.06 o 
  -2   5  14       10.93       12.15      2.46 o 
  -1   5  14      245.50      259.82     10.12 o 
   0   5  14        4.11        6.28      2.29 o 
   1   5  14       92.07       97.63      5.21 o 
   2   5  14       39.54       31.85      3.67 o 
  -5   6  14        1.67       -1.29      2.57 o 
  -4   6  14      294.57      309.51     14.81 o 
  -3   6  14        0.37        1.68      1.91 o 
  -2   6  14      493.97      466.37     23.61 o 
  -1   6  14      101.24       92.69      5.05 o 
   0   6  14       26.35       25.57      3.34 o 
   1   6  14        1.50        0.87      2.12 o 
   2   6  14       16.40       13.80      3.00 o 
  -4   7  14      199.10      220.09     16.04 o 
  -3   7  14      171.85      169.56      7.19 o 
  -2   7  14      116.83      106.76      5.42 o 
  -1   7  14       79.67       75.84      5.48 o 
   0   7  14       19.97       25.52      3.47 o 
  -7   0  15       82.21       86.71      7.24 o 
  -5   0  15     1514.61     1416.09     27.89 o 
  -3   0  15      792.88      781.72     19.02 o 
  -1   0  15        9.80       11.07      3.42 o 
   1   0  15       73.29       68.67      6.40 o 
   3   0  15       15.57       10.02      3.59 o 
  -7   1  15       35.16       34.21      3.74 o 
  -6   1  15      179.95      170.27     10.10 o 
  -5   1  15        3.07        1.70      1.61 o 
  -4   1  15      325.14      345.16      8.80 o 
  -3   1  15       88.28       82.01      4.69 o 
  -2   1  15       73.91       72.70      4.37 o 
  -1   1  15      223.94      235.62     10.17 o 
   0   1  15     1624.74     1735.25     28.46 o 
   1   1  15        1.92        3.30      1.48 o 
   2   1  15      248.26      245.34      6.24 o 
   3   1  15       10.34        5.67      2.15 o 
  -7   2  15       59.32       54.27      5.55 o 
  -6   2  15       50.28       48.42      5.26 o 
  -5   2  15      686.77      693.87     13.10 o 
  -4   2  15      426.81      389.40      9.38 o 
  -3   2  15      209.13      216.28     12.40 o 
  -2   2  15       35.60       34.82      3.36 o 
  -1   2  15      172.79      172.68      6.22 o 
   0   2  15        1.22        0.90      1.38 o 
   1   2  15      130.05      135.77      6.35 o 
   2   2  15       46.51       52.94      3.29 o 
   3   2  15       17.66       25.67      2.67 o 
  -6   3  15      298.96      282.26      8.60 o 
  -5   3  15       34.58       40.53      3.60 o 
  -4   3  15      116.28      129.19      5.56 o 
  -3   3  15        6.38        5.63      2.18 o 
  -2   3  15      378.60      382.74     11.56 o 
  -1   3  15      126.21      123.33      4.33 o 
   0   3  15      431.56      425.63     13.84 o 
   1   3  15        3.07        6.67      3.91 o 
   2   3  15      255.46      247.74     21.22 o 
   3   3  15       50.16       43.06      4.21 o 
  -6   4  15       30.57       41.56      3.88 o 
  -5   4  15      735.15      679.58     19.09 o 
  -4   4  15       28.88       35.47      5.31 o 
  -3   4  15      433.76      422.20     14.55 o 
  -2   4  15      114.06      104.76      5.05 o 
  -1   4  15      276.46      278.64      8.09 o 
   0   4  15        6.88        7.87      2.49 o 
   1   4  15       70.30       65.93      4.62 o 
   2   4  15        0.10       -1.45      1.90 o 
  -5   5  15        6.23       12.62      3.79 o 
  -4   5  15      139.52      131.86      8.60 o 
  -3   5  15       55.92       59.74      4.84 o 
  -2   5  15      101.48      103.01      7.34 o 
  -1   5  15       49.95       53.51      4.13 o 
   0   5  15      155.81      170.34      6.68 o 
   1   5  15       63.87       52.26      4.35 o 
  -4   6  15       60.40       64.98      6.50 o 
  -3   6  15      269.87      296.54      8.67 o 
  -2   6  15        0.61        1.75      2.09 o 
  -1   6  15      289.92      299.49      8.76 o 
   0   6  15       22.49       27.07      3.55 o 
  -6   0  16      567.88      588.34     17.97 o 
  -4   0  16      242.74      256.03     11.10 o 
  -2   0  16      297.73      304.90     12.15 o 
   0   0  16      311.99      286.52     11.98 o 
   2   0  16        2.56        5.18      3.15 o 
  -6   1  16        1.67        0.72      1.75 o 
  -5   1  16      318.57      310.10     18.66 o 
  -4   1  16       89.53       87.34      4.74 o 
  -3   1  16      608.74      615.89     12.23 o 
  -2   1  16      195.25      199.59      6.93 o 
  -1   1  16       14.21       17.28      2.86 o 
   0   1  16        5.37        9.73      2.44 o 
   1   1  16      540.19      583.35     13.88 o 
   2   1  16       23.93       20.90      2.52 o 
  -6   2  16      554.22      536.94     16.87 o 
  -5   2  16       23.68       30.25      3.42 o 
  -4   2  16      135.49      129.99      5.64 o 
  -3   2  16      113.51      103.45      5.00 o 
  -2   2  16      338.94      352.66      9.22 o 
  -1   2  16       80.47       76.93      4.61 o 
   0   2  16        3.19        3.24      2.03 o 
   1   2  16       37.33       39.03      2.97 o 
   2   2  16       42.16       37.10      3.08 o 
  -6   3  16      225.02      265.20     12.39 o 
  -5   3  16      453.33      446.83     10.71 o 
  -4   3  16        5.54        6.00      2.20 o 
  -3   3  16      267.61      282.00      8.16 o 
  -2   3  16       47.16       47.45      3.86 o 
  -1   3  16      284.20      288.80     11.35 o 
   0   3  16        0.60        0.40      1.44 o 
   1   3  16       90.80       94.52      5.16 o 
   2   3  16       27.08       30.33      7.50 o 
  -5   4  16        2.39        3.32      2.91 o 
  -4   4  16       51.63       52.09      6.29 o 
  -3   4  16       33.46       34.99      5.38 o 
  -2   4  16      358.35      390.32     14.82 o 
  -1   4  16       94.89       86.11      5.06 o 
   0   4  16       31.87       33.69      3.68 o 
   1   4  16       37.65       43.43      4.10 o 
  -4   5  16       81.91       91.95      7.68 o 
  -3   5  16      362.49      361.45     14.11 o 
  -2   5  16        6.52        7.04      2.67 o 
  -1   5  16      117.36      108.68      5.55 o 
   0   5  16       30.43       32.82      3.84 o 
  -5   0  17      291.38      277.86     12.12 o 
  -3   0  17      281.11      298.13     12.32 o 
  -1   0  17       36.75       21.36      4.37 o 
   1   0  17      786.72      818.61     21.59 o 
  -5   1  17       11.89       18.92      3.00 o 
  -4   1  17      593.98      581.79     12.35 o 
  -3   1  17       57.64       47.99      4.00 o 
  -2   1  17      203.91      200.15     13.37 o 
  -1   1  17        0.26       -1.48      1.48 o 
   0   1  17       10.01        9.16      2.47 o 
   1   1  17        0.03        0.77      1.77 o 
  -5   2  17      183.27      163.03      6.62 o 
  -4   2  17       36.66       39.55      3.78 o 
  -3   2  17        5.80        7.84      2.17 o 
  -2   2  17       10.41       12.48      2.52 o 
  -1   2  17      169.97      175.79      6.85 o 
   0   2  17       10.60        8.75      2.53 o 
   1   2  17      388.33      395.50     15.06 o 
  -4   3  17      371.08      388.61     10.03 o 
  -3   3  17        3.00        0.78      1.83 o 
  -2   3  17      222.28      255.59     12.25 o 
  -1   3  17        0.38        0.09      1.78 o 
   0   3  17      142.05      147.25      9.54 o 
  -3   4  17       67.82       83.70      7.68 o 
  -2   4  17       71.17       81.56      7.75 o 
  -1   4  17       27.36       22.81      5.11 o 
  -4   0  18      133.15      144.04      9.07 o 
  -2   0  18      763.12      873.30     22.68 o 
  -4   1  18       32.00       41.09      4.03 o 
  -3   1  18      267.60      275.45     21.44 o 
  -2   1  18       29.50       27.30      6.51 o 
  -1   1  18       62.16       62.09      4.65 o 
  -3   2  18        9.03       16.53     10.07 o 
  -2   2  18      354.10      382.76     12.51 o 
                                                 
